# Supplementary material for: Accurate prediction of protein folding mechanisms by simple structure-based statistical mechanical models
Source: Nat Commun. 2023 Oct 19;14:6338. doi: 10.1038/s41467-023-41664-1 (PMC10587348; doi:10.1038/s41467-023-41664-1)
Supplement: Supplementary file 4 — Supplementary Data 1 [file 41467_2023_41664_MOESM4_ESM.zip]

Archive with 1 entries (1 files):
- Supplementary Data 1/Supplementary Data 1.pdb
