# Supplementary material for: Accurate prediction of protein folding mechanisms by simple structure-based statistical mechanical models
Source: Nat Commun. 2023 Oct 19;14:6338. doi: 10.1038/s41467-023-41664-1 (PMC10587348; doi:10.1038/s41467-023-41664-1)
Supplement: Supplementary file 4 — Supplementary Data 1 [file 41467_2023_41664_MOESM4_ESM.zip › Supplementary Data 1/Supplementary Data 1.pdb]

ATOM      1  N   VAL     1     -10.899 -10.375 -11.955  1.00  0.00           N  
ATOM      2  H1  VAL     1     -10.245 -10.968 -11.476  1.00  0.00           H  
ATOM      3  H2  VAL     1     -10.945  -9.428 -11.605  1.00  0.00           H  
ATOM      4  H3  VAL     1     -10.522 -10.359 -12.893  1.00  0.00           H  
ATOM      5  CA  VAL     1     -12.223 -10.963 -11.918  1.00  0.00           C  
ATOM      6  HA  VAL     1     -12.751 -10.209 -12.499  1.00  0.00           H  
ATOM      7  CB  VAL     1     -12.599 -12.228 -12.695  1.00  0.00           C  
ATOM      8  HB  VAL     1     -12.556 -11.989 -13.756  1.00  0.00           H  
ATOM      9  CG1 VAL     1     -11.635 -13.397 -12.477  1.00  0.00           C  
ATOM     10 HG11 VAL     1     -10.731 -13.187 -13.046  1.00  0.00           H  
ATOM     11 HG12 VAL     1     -11.370 -13.490 -11.420  1.00  0.00           H  
ATOM     12 HG13 VAL     1     -12.056 -14.325 -12.876  1.00  0.00           H  
ATOM     13  CG2 VAL     1     -13.965 -12.846 -12.365  1.00  0.00           C  
ATOM     14 HG21 VAL     1     -14.175 -13.746 -12.945  1.00  0.00           H  
ATOM     15 HG22 VAL     1     -14.046 -13.111 -11.311  1.00  0.00           H  
ATOM     16 HG23 VAL     1     -14.741 -12.098 -12.451  1.00  0.00           H  
ATOM     17  C   VAL     1     -12.550 -11.024 -10.490  1.00  0.00           C  
ATOM     18  O   VAL     1     -12.005 -11.806  -9.788  1.00  0.00           O  
ATOM     19  N   LEU     2     -13.405 -10.086 -10.039  1.00  0.00           N  
ATOM     20  H   LEU     2     -13.642  -9.365 -10.696  1.00  0.00           H  
ATOM     21  CA  LEU     2     -14.050 -10.065  -8.685  1.00  0.00           C  
ATOM     22  HA  LEU     2     -13.895 -11.023  -8.187  1.00  0.00           H  
ATOM     23  CB  LEU     2     -13.449  -8.882  -7.874  1.00  0.00           C  
ATOM     24  HB2 LEU     2     -13.527  -8.002  -8.505  1.00  0.00           H  
ATOM     25  HB3 LEU     2     -14.009  -8.660  -6.960  1.00  0.00           H  
ATOM     26  CG  LEU     2     -12.040  -9.104  -7.382  1.00  0.00           C  
ATOM     27  HG  LEU     2     -11.412  -9.379  -8.223  1.00  0.00           H  
ATOM     28  CD1 LEU     2     -11.508  -7.698  -7.043  1.00  0.00           C  
ATOM     29 HD11 LEU     2     -12.066  -7.190  -6.248  1.00  0.00           H  
ATOM     30 HD12 LEU     2     -10.499  -7.818  -6.642  1.00  0.00           H  
ATOM     31 HD13 LEU     2     -11.511  -7.032  -7.906  1.00  0.00           H  
ATOM     32  CD2 LEU     2     -11.959 -10.075  -6.208  1.00  0.00           C  
ATOM     33 HD21 LEU     2     -12.372 -11.061  -6.422  1.00  0.00           H  
ATOM     34 HD22 LEU     2     -10.911 -10.316  -6.046  1.00  0.00           H  
ATOM     35 HD23 LEU     2     -12.370  -9.596  -5.316  1.00  0.00           H  
ATOM     36  C   LEU     2     -15.552  -9.836  -8.782  1.00  0.00           C  
ATOM     37  O   LEU     2     -16.062  -8.915  -9.464  1.00  0.00           O  
ATOM     38  N   SER     3     -16.289 -10.741  -8.288  1.00  0.00           N  
ATOM     39  H   SER     3     -15.806 -11.496  -7.815  1.00  0.00           H  
ATOM     40  CA  SER     3     -17.802 -10.704  -8.159  1.00  0.00           C  
ATOM     41  HA  SER     3     -18.195 -10.211  -9.050  1.00  0.00           H  
ATOM     42  CB  SER     3     -18.365 -12.119  -8.209  1.00  0.00           C  
ATOM     43  HB2 SER     3     -19.442 -12.198  -8.308  1.00  0.00           H  
ATOM     44  HB3 SER     3     -17.929 -12.565  -9.102  1.00  0.00           H  
ATOM     45  OG  SER     3     -18.129 -12.778  -7.082  1.00  0.00           O  
ATOM     46  HG  SER     3     -17.235 -13.140  -7.046  1.00  0.00           H  
ATOM     47  C   SER     3     -18.262  -9.942  -6.914  1.00  0.00           C  
ATOM     48  O   SER     3     -17.464  -9.624  -6.040  1.00  0.00           O  
ATOM     49  N   GLU     4     -19.573  -9.704  -6.821  1.00  0.00           N  
ATOM     50  H   GLU     4     -20.171  -9.923  -7.606  1.00  0.00           H  
ATOM     51  CA  GLU     4     -20.123  -8.859  -5.627  1.00  0.00           C  
ATOM     52  HA  GLU     4     -19.548  -7.940  -5.555  1.00  0.00           H  
ATOM     53  CB  GLU     4     -21.596  -8.493  -5.817  1.00  0.00           C  
ATOM     54  HB2 GLU     4     -21.775  -8.288  -6.878  1.00  0.00           H  
ATOM     55  HB3 GLU     4     -22.204  -9.321  -5.451  1.00  0.00           H  
ATOM     56  CG  GLU     4     -22.085  -7.237  -5.044  1.00  0.00           C  
ATOM     57  HG2 GLU     4     -23.170  -7.241  -5.028  1.00  0.00           H  
ATOM     58  HG3 GLU     4     -21.755  -7.463  -4.033  1.00  0.00           H  
ATOM     59  CD  GLU     4     -21.573  -5.826  -5.369  1.00  0.00           C  
ATOM     60  OE1 GLU     4     -21.147  -5.563  -6.537  1.00  0.00           O  
ATOM     61  OE2 GLU     4     -21.401  -5.084  -4.329  1.00  0.00           O  
ATOM     62  C   GLU     4     -19.864  -9.477  -4.174  1.00  0.00           C  
ATOM     63  O   GLU     4     -19.483  -8.807  -3.213  1.00  0.00           O  
ATOM     64  N   GLY     5     -19.868 -10.834  -4.132  1.00  0.00           N  
ATOM     65  H   GLY     5     -20.075 -11.443  -4.904  1.00  0.00           H  
ATOM     66  CA  GLY     5     -19.554 -11.672  -2.980  1.00  0.00           C  
ATOM     67  HA2 GLY     5     -19.918 -11.158  -2.090  1.00  0.00           H  
ATOM     68  HA3 GLY     5     -20.004 -12.635  -3.186  1.00  0.00           H  
ATOM     69  C   GLY     5     -18.057 -11.928  -2.787  1.00  0.00           C  
ATOM     70  O   GLY     5     -17.616 -12.294  -1.711  1.00  0.00           O  
ATOM     71  N   GLU     6     -17.202 -11.598  -3.759  1.00  0.00           N  
ATOM     72  H   GLU     6     -17.577 -11.244  -4.625  1.00  0.00           H  
ATOM     73  CA  GLU     6     -15.794 -11.369  -3.406  1.00  0.00           C  
ATOM     74  HA  GLU     6     -15.416 -12.085  -2.675  1.00  0.00           H  
ATOM     75  CB  GLU     6     -14.922 -11.722  -4.683  1.00  0.00           C  
ATOM     76  HB2 GLU     6     -15.318 -11.155  -5.520  1.00  0.00           H  
ATOM     77  HB3 GLU     6     -13.908 -11.343  -4.548  1.00  0.00           H  
ATOM     78  CG  GLU     6     -14.911 -13.240  -4.948  1.00  0.00           C  
ATOM     79  HG2 GLU     6     -14.137 -13.581  -4.251  1.00  0.00           H  
ATOM     80  HG3 GLU     6     -15.859 -13.677  -4.630  1.00  0.00           H  
ATOM     81  CD  GLU     6     -14.637 -13.627  -6.390  1.00  0.00           C  
ATOM     82  OE1 GLU     6     -13.538 -14.258  -6.552  1.00  0.00           O  
ATOM     83  OE2 GLU     6     -15.428 -13.285  -7.280  1.00  0.00           O  
ATOM     84  C   GLU     6     -15.351  -9.931  -3.027  1.00  0.00           C  
ATOM     85  O   GLU     6     -14.604  -9.812  -2.047  1.00  0.00           O  
ATOM     86  N   TRP     7     -15.949  -8.872  -3.642  1.00  0.00           N  
ATOM     87  H   TRP     7     -16.476  -9.111  -4.463  1.00  0.00           H  
ATOM     88  CA  TRP     7     -15.857  -7.428  -3.218  1.00  0.00           C  
ATOM     89  HA  TRP     7     -14.808  -7.119  -3.189  1.00  0.00           H  
ATOM     90  CB  TRP     7     -16.605  -6.555  -4.240  1.00  0.00           C  
ATOM     91  HB2 TRP     7     -17.579  -6.900  -4.572  1.00  0.00           H  
ATOM     92  HB3 TRP     7     -16.653  -5.564  -3.777  1.00  0.00           H  
ATOM     93  CG  TRP     7     -15.864  -6.259  -5.522  1.00  0.00           C  
ATOM     94  CD1 TRP     7     -16.309  -6.666  -6.726  1.00  0.00           C  
ATOM     95  HD1 TRP     7     -17.236  -7.205  -6.871  1.00  0.00           H  
ATOM     96  NE1 TRP     7     -15.367  -6.259  -7.665  1.00  0.00           N  
ATOM     97  HE1 TRP     7     -15.392  -6.564  -8.623  1.00  0.00           H  
ATOM     98  CE2 TRP     7     -14.471  -5.323  -7.150  1.00  0.00           C  
ATOM     99  CZ2 TRP     7     -13.563  -4.427  -7.779  1.00  0.00           C  
ATOM    100  HZ2 TRP     7     -13.576  -4.415  -8.862  1.00  0.00           H  
ATOM    101  CH2 TRP     7     -12.641  -3.758  -6.931  1.00  0.00           C  
ATOM    102  HH2 TRP     7     -11.815  -3.162  -7.292  1.00  0.00           H  
ATOM    103  CZ3 TRP     7     -12.777  -3.911  -5.520  1.00  0.00           C  
ATOM    104  HZ3 TRP     7     -12.250  -3.180  -4.924  1.00  0.00           H  
ATOM    105  CE3 TRP     7     -13.840  -4.600  -4.974  1.00  0.00           C  
ATOM    106  HE3 TRP     7     -14.079  -4.460  -3.929  1.00  0.00           H  
ATOM    107  CD2 TRP     7     -14.663  -5.440  -5.751  1.00  0.00           C  
ATOM    108  C   TRP     7     -16.367  -7.321  -1.774  1.00  0.00           C  
ATOM    109  O   TRP     7     -15.739  -6.657  -0.950  1.00  0.00           O  
ATOM    110  N   GLN     8     -17.323  -8.099  -1.418  1.00  0.00           N  
ATOM    111  H   GLN     8     -17.966  -8.569  -2.043  1.00  0.00           H  
ATOM    112  CA  GLN     8     -17.806  -8.091  -0.040  1.00  0.00           C  
ATOM    113  HA  GLN     8     -18.127  -7.101   0.269  1.00  0.00           H  
ATOM    114  CB  GLN     8     -19.025  -9.051   0.078  1.00  0.00           C  
ATOM    115  HB2 GLN     8     -19.747  -8.891  -0.710  1.00  0.00           H  
ATOM    116  HB3 GLN     8     -18.611 -10.063   0.171  1.00  0.00           H  
ATOM    117  CG  GLN     8     -19.744  -8.867   1.447  1.00  0.00           C  
ATOM    118  HG2 GLN     8     -19.105  -8.394   2.191  1.00  0.00           H  
ATOM    119  HG3 GLN     8     -20.573  -8.177   1.305  1.00  0.00           H  
ATOM    120  CD  GLN     8     -20.372 -10.170   2.089  1.00  0.00           C  
ATOM    121  OE1 GLN     8     -20.516 -11.272   1.561  1.00  0.00           O  
ATOM    122  NE2 GLN     8     -20.830 -10.047   3.291  1.00  0.00           N  
ATOM    123 HE21 GLN     8     -21.181 -10.942   3.611  1.00  0.00           H  
ATOM    124 HE22 GLN     8     -20.416  -9.404   3.951  1.00  0.00           H  
ATOM    125  C   GLN     8     -16.668  -8.459   0.981  1.00  0.00           C  
ATOM    126  O   GLN     8     -16.393  -7.685   1.948  1.00  0.00           O  
ATOM    127  N   LEU     9     -15.894  -9.540   0.756  1.00  0.00           N  
ATOM    128  H   LEU     9     -16.038  -9.969  -0.143  1.00  0.00           H  
ATOM    129  CA  LEU     9     -14.766  -9.973   1.666  1.00  0.00           C  
ATOM    130  HA  LEU     9     -15.126 -10.140   2.682  1.00  0.00           H  
ATOM    131  CB  LEU     9     -14.219 -11.337   1.158  1.00  0.00           C  
ATOM    132  HB2 LEU     9     -13.568 -11.222   0.299  1.00  0.00           H  
ATOM    133  HB3 LEU     9     -13.633 -11.695   2.009  1.00  0.00           H  
ATOM    134  CG  LEU     9     -15.288 -12.342   0.717  1.00  0.00           C  
ATOM    135  HG  LEU     9     -15.700 -12.001  -0.232  1.00  0.00           H  
ATOM    136  CD1 LEU     9     -14.617 -13.597   0.447  1.00  0.00           C  
ATOM    137 HD11 LEU     9     -15.351 -14.391   0.305  1.00  0.00           H  
ATOM    138 HD12 LEU     9     -13.902 -13.460  -0.368  1.00  0.00           H  
ATOM    139 HD13 LEU     9     -14.069 -13.933   1.331  1.00  0.00           H  
ATOM    140  CD2 LEU     9     -16.468 -12.446   1.714  1.00  0.00           C  
ATOM    141 HD21 LEU     9     -17.114 -11.569   1.750  1.00  0.00           H  
ATOM    142 HD22 LEU     9     -17.002 -13.338   1.400  1.00  0.00           H  
ATOM    143 HD23 LEU     9     -16.163 -12.705   2.726  1.00  0.00           H  
ATOM    144  C   LEU     9     -13.583  -8.949   1.834  1.00  0.00           C  
ATOM    145  O   LEU     9     -13.011  -8.880   2.904  1.00  0.00           O  
ATOM    146  N   VAL    10     -13.349  -8.122   0.794  1.00  0.00           N  
ATOM    147  H   VAL    10     -14.077  -8.107   0.105  1.00  0.00           H  
ATOM    148  CA  VAL    10     -12.318  -7.066   0.902  1.00  0.00           C  
ATOM    149  HA  VAL    10     -11.621  -7.432   1.657  1.00  0.00           H  
ATOM    150  CB  VAL    10     -11.561  -6.807  -0.384  1.00  0.00           C  
ATOM    151  HB  VAL    10     -10.901  -5.979  -0.115  1.00  0.00           H  
ATOM    152  CG1 VAL    10     -10.849  -8.077  -0.809  1.00  0.00           C  
ATOM    153 HG11 VAL    10     -11.637  -8.817  -0.913  1.00  0.00           H  
ATOM    154 HG12 VAL    10     -10.325  -7.971  -1.758  1.00  0.00           H  
ATOM    155 HG13 VAL    10     -10.226  -8.582  -0.068  1.00  0.00           H  
ATOM    156  CG2 VAL    10     -12.405  -6.362  -1.527  1.00  0.00           C  
ATOM    157 HG21 VAL    10     -13.276  -7.006  -1.620  1.00  0.00           H  
ATOM    158 HG22 VAL    10     -12.813  -5.394  -1.263  1.00  0.00           H  
ATOM    159 HG23 VAL    10     -11.928  -6.213  -2.496  1.00  0.00           H  
ATOM    160  C   VAL    10     -12.823  -5.751   1.470  1.00  0.00           C  
ATOM    161  O   VAL    10     -12.242  -5.042   2.250  1.00  0.00           O  
ATOM    162  N   LEU    11     -14.053  -5.383   1.106  1.00  0.00           N  
ATOM    163  H   LEU    11     -14.575  -5.873   0.385  1.00  0.00           H  
ATOM    164  CA  LEU    11     -14.807  -4.300   1.862  1.00  0.00           C  
ATOM    165  HA  LEU    11     -14.244  -3.374   1.701  1.00  0.00           H  
ATOM    166  CB  LEU    11     -16.092  -3.952   1.119  1.00  0.00           C  
ATOM    167  HB2 LEU    11     -16.530  -4.945   1.002  1.00  0.00           H  
ATOM    168  HB3 LEU    11     -16.745  -3.373   1.777  1.00  0.00           H  
ATOM    169  CG  LEU    11     -15.934  -3.252  -0.221  1.00  0.00           C  
ATOM    170  HG  LEU    11     -15.639  -3.991  -0.963  1.00  0.00           H  
ATOM    171  CD1 LEU    11     -17.340  -2.776  -0.641  1.00  0.00           C  
ATOM    172 HD11 LEU    11     -17.629  -1.941  -0.013  1.00  0.00           H  
ATOM    173 HD12 LEU    11     -17.291  -2.493  -1.700  1.00  0.00           H  
ATOM    174 HD13 LEU    11     -18.089  -3.557  -0.464  1.00  0.00           H  
ATOM    175  CD2 LEU    11     -14.991  -2.057  -0.353  1.00  0.00           C  
ATOM    176 HD21 LEU    11     -14.975  -1.467   0.564  1.00  0.00           H  
ATOM    177 HD22 LEU    11     -13.997  -2.333  -0.694  1.00  0.00           H  
ATOM    178 HD23 LEU    11     -15.355  -1.527  -1.237  1.00  0.00           H  
ATOM    179  C   LEU    11     -14.951  -4.579   3.364  1.00  0.00           C  
ATOM    180  O   LEU    11     -14.895  -3.707   4.229  1.00  0.00           O  
ATOM    181  N   HIE    12     -15.223  -5.885   3.664  1.00  0.00           N  
ATOM    182  H   HIE    12     -15.287  -6.455   2.832  1.00  0.00           H  
ATOM    183  CA  HIE    12     -15.498  -6.382   5.011  1.00  0.00           C  
ATOM    184  HA  HIE    12     -16.293  -5.804   5.464  1.00  0.00           H  
ATOM    185  CB  HIE    12     -15.957  -7.814   4.955  1.00  0.00           C  
ATOM    186  HB2 HIE    12     -16.829  -7.878   4.306  1.00  0.00           H  
ATOM    187  HB3 HIE    12     -15.134  -8.447   4.606  1.00  0.00           H  
ATOM    188  CG  HIE    12     -16.253  -8.349   6.315  1.00  0.00           C  
ATOM    189  ND1 HIE    12     -16.931  -7.750   7.448  1.00  0.00           N  
ATOM    190  CE1 HIE    12     -17.200  -8.693   8.304  1.00  0.00           C  
ATOM    191  HE1 HIE    12     -17.555  -8.553   9.308  1.00  0.00           H  
ATOM    192  NE2 HIE    12     -16.692  -9.853   7.859  1.00  0.00           N  
ATOM    193  HE2 HIE    12     -16.851 -10.773   8.253  1.00  0.00           H  
ATOM    194  CD2 HIE    12     -16.228  -9.715   6.583  1.00  0.00           C  
ATOM    195  HD2 HIE    12     -15.761 -10.471   5.968  1.00  0.00           H  
ATOM    196  C   HIE    12     -14.235  -6.296   5.880  1.00  0.00           C  
ATOM    197  O   HIE    12     -14.332  -5.759   6.930  1.00  0.00           O  
ATOM    198  N   VAL    13     -13.078  -6.705   5.365  1.00  0.00           N  
ATOM    199  H   VAL    13     -13.081  -7.255   4.520  1.00  0.00           H  
ATOM    200  CA  VAL    13     -11.715  -6.458   5.967  1.00  0.00           C  
ATOM    201  HA  VAL    13     -11.755  -6.675   7.030  1.00  0.00           H  
ATOM    202  CB  VAL    13     -10.590  -7.492   5.453  1.00  0.00           C  
ATOM    203  HB  VAL    13     -11.011  -8.411   5.050  1.00  0.00           H  
ATOM    204  CG1 VAL    13      -9.754  -6.938   4.279  1.00  0.00           C  
ATOM    205 HG11 VAL    13      -8.963  -6.332   4.732  1.00  0.00           H  
ATOM    206 HG12 VAL    13      -9.274  -7.681   3.641  1.00  0.00           H  
ATOM    207 HG13 VAL    13     -10.294  -6.289   3.594  1.00  0.00           H  
ATOM    208  CG2 VAL    13      -9.668  -7.903   6.616  1.00  0.00           C  
ATOM    209 HG21 VAL    13      -8.938  -8.642   6.283  1.00  0.00           H  
ATOM    210 HG22 VAL    13      -9.088  -7.012   6.837  1.00  0.00           H  
ATOM    211 HG23 VAL    13     -10.261  -8.149   7.490  1.00  0.00           H  
ATOM    212  C   VAL    13     -11.256  -4.983   5.912  1.00  0.00           C  
ATOM    213  O   VAL    13     -10.618  -4.497   6.803  1.00  0.00           O  
ATOM    214  N   TRP    14     -11.529  -4.206   4.848  1.00  0.00           N  
ATOM    215  H   TRP    14     -11.973  -4.619   4.035  1.00  0.00           H  
ATOM    216  CA  TRP    14     -11.270  -2.811   4.754  1.00  0.00           C  
ATOM    217  HA  TRP    14     -10.229  -2.491   4.759  1.00  0.00           H  
ATOM    218  CB  TRP    14     -11.849  -2.156   3.436  1.00  0.00           C  
ATOM    219  HB2 TRP    14     -11.561  -2.752   2.567  1.00  0.00           H  
ATOM    220  HB3 TRP    14     -12.931  -2.256   3.536  1.00  0.00           H  
ATOM    221  CG  TRP    14     -11.513  -0.692   3.147  1.00  0.00           C  
ATOM    222  CD1 TRP    14     -12.378   0.328   2.862  1.00  0.00           C  
ATOM    223  HD1 TRP    14     -13.447   0.297   2.692  1.00  0.00           H  
ATOM    224  NE1 TRP    14     -11.717   1.512   2.713  1.00  0.00           N  
ATOM    225  HE1 TRP    14     -12.184   2.395   2.628  1.00  0.00           H  
ATOM    226  CE2 TRP    14     -10.294   1.304   2.850  1.00  0.00           C  
ATOM    227  CZ2 TRP    14      -9.193   2.209   2.776  1.00  0.00           C  
ATOM    228  HZ2 TRP    14      -9.353   3.267   2.651  1.00  0.00           H  
ATOM    229  CH2 TRP    14      -7.895   1.721   2.816  1.00  0.00           C  
ATOM    230  HH2 TRP    14      -7.067   2.401   2.926  1.00  0.00           H  
ATOM    231  CZ3 TRP    14      -7.666   0.356   2.999  1.00  0.00           C  
ATOM    232  HZ3 TRP    14      -6.631   0.065   3.116  1.00  0.00           H  
ATOM    233  CE3 TRP    14      -8.817  -0.492   3.145  1.00  0.00           C  
ATOM    234  HE3 TRP    14      -8.744  -1.557   3.348  1.00  0.00           H  
ATOM    235  CD2 TRP    14     -10.171  -0.064   3.014  1.00  0.00           C  
ATOM    236  C   TRP    14     -11.865  -2.056   5.889  1.00  0.00           C  
ATOM    237  O   TRP    14     -11.237  -1.104   6.334  1.00  0.00           O  
ATOM    238  N   ALA    15     -13.090  -2.398   6.274  1.00  0.00           N  
ATOM    239  H   ALA    15     -13.550  -3.198   5.852  1.00  0.00           H  
ATOM    240  CA  ALA    15     -13.796  -1.771   7.360  1.00  0.00           C  
ATOM    241  HA  ALA    15     -13.857  -0.721   7.087  1.00  0.00           H  
ATOM    242  CB  ALA    15     -15.111  -2.514   7.481  1.00  0.00           C  
ATOM    243  HB1 ALA    15     -15.661  -1.988   8.265  1.00  0.00           H  
ATOM    244  HB2 ALA    15     -15.579  -2.448   6.495  1.00  0.00           H  
ATOM    245  HB3 ALA    15     -14.924  -3.534   7.813  1.00  0.00           H  
ATOM    246  C   ALA    15     -13.044  -1.680   8.668  1.00  0.00           C  
ATOM    247  O   ALA    15     -13.481  -0.873   9.495  1.00  0.00           O  
ATOM    248  N   LYS    16     -12.105  -2.639   8.905  1.00  0.00           N  
ATOM    249  H   LYS    16     -12.121  -3.282   8.128  1.00  0.00           H  
ATOM    250  CA  LYS    16     -11.278  -2.926  10.073  1.00  0.00           C  
ATOM    251  HA  LYS    16     -11.826  -2.664  10.977  1.00  0.00           H  
ATOM    252  CB  LYS    16     -10.991  -4.427  10.143  1.00  0.00           C  
ATOM    253  HB2 LYS    16     -10.380  -4.856   9.350  1.00  0.00           H  
ATOM    254  HB3 LYS    16     -10.355  -4.602  11.013  1.00  0.00           H  
ATOM    255  CG  LYS    16     -12.297  -5.400  10.237  1.00  0.00           C  
ATOM    256  HG2 LYS    16     -12.894  -5.066  11.086  1.00  0.00           H  
ATOM    257  HG3 LYS    16     -12.886  -5.189   9.341  1.00  0.00           H  
ATOM    258  CD  LYS    16     -11.969  -6.874  10.371  1.00  0.00           C  
ATOM    259  HD2 LYS    16     -11.346  -7.066   9.498  1.00  0.00           H  
ATOM    260  HD3 LYS    16     -11.423  -6.952  11.314  1.00  0.00           H  
ATOM    261  CE  LYS    16     -13.257  -7.754  10.512  1.00  0.00           C  
ATOM    262  HE2 LYS    16     -12.976  -8.804  10.612  1.00  0.00           H  
ATOM    263  HE3 LYS    16     -13.911  -7.413  11.303  1.00  0.00           H  
ATOM    264  NZ  LYS    16     -14.076  -7.681   9.263  1.00  0.00           N  
ATOM    265  HZ1 LYS    16     -13.617  -7.970   8.412  1.00  0.00           H  
ATOM    266  HZ2 LYS    16     -15.013  -8.052   9.360  1.00  0.00           H  
ATOM    267  HZ3 LYS    16     -14.284  -6.722   9.025  1.00  0.00           H  
ATOM    268  C   LYS    16      -9.958  -2.107  10.048  1.00  0.00           C  
ATOM    269  O   LYS    16      -9.377  -1.883  11.074  1.00  0.00           O  
ATOM    270  N   VAL    17      -9.475  -1.809   8.851  1.00  0.00           N  
ATOM    271  H   VAL    17      -9.998  -2.034   8.010  1.00  0.00           H  
ATOM    272  CA  VAL    17      -8.250  -1.120   8.558  1.00  0.00           C  
ATOM    273  HA  VAL    17      -7.520  -1.427   9.297  1.00  0.00           H  
ATOM    274  CB  VAL    17      -7.699  -1.394   7.175  1.00  0.00           C  
ATOM    275  HB  VAL    17      -8.424  -1.082   6.421  1.00  0.00           H  
ATOM    276  CG1 VAL    17      -6.464  -0.633   6.861  1.00  0.00           C  
ATOM    277 HG11 VAL    17      -5.556  -1.054   7.304  1.00  0.00           H  
ATOM    278 HG12 VAL    17      -6.155  -0.611   5.811  1.00  0.00           H  
ATOM    279 HG13 VAL    17      -6.582   0.436   7.065  1.00  0.00           H  
ATOM    280  CG2 VAL    17      -7.348  -2.883   6.904  1.00  0.00           C  
ATOM    281 HG21 VAL    17      -6.987  -2.850   5.873  1.00  0.00           H  
ATOM    282 HG22 VAL    17      -6.459  -3.150   7.469  1.00  0.00           H  
ATOM    283 HG23 VAL    17      -8.047  -3.710   7.007  1.00  0.00           H  
ATOM    284  C   VAL    17      -8.504   0.378   8.745  1.00  0.00           C  
ATOM    285  O   VAL    17      -7.587   0.962   9.371  1.00  0.00           O  
ATOM    286  N   GLU    18      -9.625   0.959   8.277  1.00  0.00           N  
ATOM    287  H   GLU    18     -10.246   0.420   7.694  1.00  0.00           H  
ATOM    288  CA  GLU    18      -9.918   2.379   8.443  1.00  0.00           C  
ATOM    289  HA  GLU    18      -9.166   3.035   7.997  1.00  0.00           H  
ATOM    290  CB  GLU    18     -11.356   2.581   7.762  1.00  0.00           C  
ATOM    291  HB2 GLU    18     -12.037   1.792   8.075  1.00  0.00           H  
ATOM    292  HB3 GLU    18     -11.887   3.480   8.088  1.00  0.00           H  
ATOM    293  CG  GLU    18     -11.372   2.514   6.277  1.00  0.00           C  
ATOM    294  HG2 GLU    18     -10.681   1.779   5.877  1.00  0.00           H  
ATOM    295  HG3 GLU    18     -12.353   2.193   5.925  1.00  0.00           H  
ATOM    296  CD  GLU    18     -11.214   3.955   5.704  1.00  0.00           C  
ATOM    297  OE1 GLU    18     -10.389   4.698   6.201  1.00  0.00           O  
ATOM    298  OE2 GLU    18     -11.943   4.278   4.757  1.00  0.00           O  
ATOM    299  C   GLU    18      -9.916   2.793   9.911  1.00  0.00           C  
ATOM    300  O   GLU    18      -9.678   3.933  10.190  1.00  0.00           O  
ATOM    301  N   ALA    19     -10.136   1.960  10.934  1.00  0.00           N  
ATOM    302  H   ALA    19     -10.102   0.967  10.772  1.00  0.00           H  
ATOM    303  CA  ALA    19     -10.146   2.354  12.379  1.00  0.00           C  
ATOM    304  HA  ALA    19     -10.519   3.346  12.617  1.00  0.00           H  
ATOM    305  CB  ALA    19     -11.111   1.410  13.114  1.00  0.00           C  
ATOM    306  HB1 ALA    19     -11.383   1.784  14.101  1.00  0.00           H  
ATOM    307  HB2 ALA    19     -12.124   1.450  12.700  1.00  0.00           H  
ATOM    308  HB3 ALA    19     -10.760   0.387  13.217  1.00  0.00           H  
ATOM    309  C   ALA    19      -8.676   2.407  13.047  1.00  0.00           C  
ATOM    310  O   ALA    19      -8.484   2.963  14.131  1.00  0.00           O  
ATOM    311  N   ASP    20      -7.653   1.936  12.337  1.00  0.00           N  
ATOM    312  H   ASP    20      -7.854   1.561  11.418  1.00  0.00           H  
ATOM    313  CA  ASP    20      -6.277   2.103  12.731  1.00  0.00           C  
ATOM    314  HA  ASP    20      -6.098   2.983  13.346  1.00  0.00           H  
ATOM    315  CB  ASP    20      -5.910   0.843  13.596  1.00  0.00           C  
ATOM    316  HB2 ASP    20      -6.686   0.701  14.348  1.00  0.00           H  
ATOM    317  HB3 ASP    20      -5.835   0.012  12.900  1.00  0.00           H  
ATOM    318  CG  ASP    20      -4.544   1.140  14.271  1.00  0.00           C  
ATOM    319  OD1 ASP    20      -4.279   2.295  14.685  1.00  0.00           O  
ATOM    320  OD2 ASP    20      -3.809   0.126  14.426  1.00  0.00           O  
ATOM    321  C   ASP    20      -5.300   2.323  11.534  1.00  0.00           C  
ATOM    322  O   ASP    20      -4.209   1.771  11.438  1.00  0.00           O  
ATOM    323  N   VAL    21      -5.811   3.147  10.516  1.00  0.00           N  
ATOM    324  H   VAL    21      -6.661   3.651  10.730  1.00  0.00           H  
ATOM    325  CA  VAL    21      -5.231   3.211   9.169  1.00  0.00           C  
ATOM    326  HA  VAL    21      -5.332   2.193   8.798  1.00  0.00           H  
ATOM    327  CB  VAL    21      -6.020   4.044   8.135  1.00  0.00           C  
ATOM    328  HB  VAL    21      -6.947   3.479   8.201  1.00  0.00           H  
ATOM    329  CG1 VAL    21      -6.230   5.485   8.595  1.00  0.00           C  
ATOM    330 HG11 VAL    21      -6.742   6.029   7.798  1.00  0.00           H  
ATOM    331 HG12 VAL    21      -6.892   5.671   9.430  1.00  0.00           H  
ATOM    332 HG13 VAL    21      -5.302   6.033   8.819  1.00  0.00           H  
ATOM    333  CG2 VAL    21      -5.683   3.934   6.596  1.00  0.00           C  
ATOM    334 HG21 VAL    21      -5.866   2.904   6.316  1.00  0.00           H  
ATOM    335 HG22 VAL    21      -6.417   4.541   6.054  1.00  0.00           H  
ATOM    336 HG23 VAL    21      -4.682   4.208   6.262  1.00  0.00           H  
ATOM    337  C   VAL    21      -3.862   3.695   9.188  1.00  0.00           C  
ATOM    338  O   VAL    21      -3.028   3.282   8.377  1.00  0.00           O  
ATOM    339  N   ALA    22      -3.544   4.628  10.116  1.00  0.00           N  
ATOM    340  H   ALA    22      -4.250   4.943  10.765  1.00  0.00           H  
ATOM    341  CA  ALA    22      -2.158   5.184  10.181  1.00  0.00           C  
ATOM    342  HA  ALA    22      -1.627   5.306   9.245  1.00  0.00           H  
ATOM    343  CB  ALA    22      -2.201   6.471  10.968  1.00  0.00           C  
ATOM    344  HB1 ALA    22      -2.847   6.282  11.832  1.00  0.00           H  
ATOM    345  HB2 ALA    22      -1.227   6.637  11.421  1.00  0.00           H  
ATOM    346  HB3 ALA    22      -2.554   7.286  10.350  1.00  0.00           H  
ATOM    347  C   ALA    22      -1.221   4.190  10.857  1.00  0.00           C  
ATOM    348  O   ALA    22      -0.054   4.008  10.515  1.00  0.00           O  
ATOM    349  N   GLY    23      -1.786   3.384  11.807  1.00  0.00           N  
ATOM    350  H   GLY    23      -2.783   3.482  11.904  1.00  0.00           H  
ATOM    351  CA  GLY    23      -1.023   2.276  12.436  1.00  0.00           C  
ATOM    352  HA2 GLY    23      -0.068   2.600  12.856  1.00  0.00           H  
ATOM    353  HA3 GLY    23      -1.691   1.865  13.201  1.00  0.00           H  
ATOM    354  C   GLY    23      -0.757   1.074  11.485  1.00  0.00           C  
ATOM    355  O   GLY    23       0.318   0.476  11.440  1.00  0.00           O  
ATOM    356  N   HIE    24      -1.759   0.683  10.690  1.00  0.00           N  
ATOM    357  H   HIE    24      -2.620   1.205  10.643  1.00  0.00           H  
ATOM    358  CA  HIE    24      -1.629  -0.350   9.557  1.00  0.00           C  
ATOM    359  HA  HIE    24      -1.286  -1.312   9.933  1.00  0.00           H  
ATOM    360  CB  HIE    24      -3.034  -0.604   8.859  1.00  0.00           C  
ATOM    361  HB2 HIE    24      -3.536   0.348   8.703  1.00  0.00           H  
ATOM    362  HB3 HIE    24      -2.819  -0.992   7.869  1.00  0.00           H  
ATOM    363  CG  HIE    24      -3.964  -1.485   9.610  1.00  0.00           C  
ATOM    364  ND1 HIE    24      -3.773  -2.865   9.758  1.00  0.00           N  
ATOM    365  CE1 HIE    24      -4.804  -3.248  10.482  1.00  0.00           C  
ATOM    366  HE1 HIE    24      -5.054  -4.243  10.808  1.00  0.00           H  
ATOM    367  NE2 HIE    24      -5.486  -2.212  10.882  1.00  0.00           N  
ATOM    368  HE2 HIE    24      -6.313  -2.252  11.463  1.00  0.00           H  
ATOM    369  CD2 HIE    24      -5.010  -1.074  10.309  1.00  0.00           C  
ATOM    370  HD2 HIE    24      -5.459  -0.090  10.397  1.00  0.00           H  
ATOM    371  C   HIE    24      -0.601   0.161   8.512  1.00  0.00           C  
ATOM    372  O   HIE    24       0.163  -0.584   7.976  1.00  0.00           O  
ATOM    373  N   GLY    25      -0.641   1.463   8.277  1.00  0.00           N  
ATOM    374  H   GLY    25      -1.302   2.029   8.790  1.00  0.00           H  
ATOM    375  CA  GLY    25       0.419   2.070   7.460  1.00  0.00           C  
ATOM    376  HA2 GLY    25       0.491   1.426   6.583  1.00  0.00           H  
ATOM    377  HA3 GLY    25       0.027   3.067   7.269  1.00  0.00           H  
ATOM    378  C   GLY    25       1.824   2.161   8.072  1.00  0.00           C  
ATOM    379  O   GLY    25       2.757   2.064   7.286  1.00  0.00           O  
ATOM    380  N   GLN    26       2.003   2.310   9.353  1.00  0.00           N  
ATOM    381  H   GLN    26       1.169   2.302   9.936  1.00  0.00           H  
ATOM    382  CA  GLN    26       3.240   2.169  10.139  1.00  0.00           C  
ATOM    383  HA  GLN    26       3.929   2.964   9.843  1.00  0.00           H  
ATOM    384  CB  GLN    26       2.906   2.625  11.629  1.00  0.00           C  
ATOM    385  HB2 GLN    26       2.557   3.649  11.583  1.00  0.00           H  
ATOM    386  HB3 GLN    26       2.116   1.938  11.916  1.00  0.00           H  
ATOM    387  CG  GLN    26       4.058   2.397  12.620  1.00  0.00           C  
ATOM    388  HG2 GLN    26       4.390   1.384  12.445  1.00  0.00           H  
ATOM    389  HG3 GLN    26       4.890   3.044  12.364  1.00  0.00           H  
ATOM    390  CD  GLN    26       3.609   2.647  14.095  1.00  0.00           C  
ATOM    391  OE1 GLN    26       2.937   3.615  14.483  1.00  0.00           O  
ATOM    392  NE2 GLN    26       4.047   1.823  14.995  1.00  0.00           N  
ATOM    393 HE21 GLN    26       3.529   1.920  15.857  1.00  0.00           H  
ATOM    394 HE22 GLN    26       4.557   1.010  14.701  1.00  0.00           H  
ATOM    395  C   GLN    26       3.840   0.770  10.021  1.00  0.00           C  
ATOM    396  O   GLN    26       4.950   0.674   9.422  1.00  0.00           O  
ATOM    397  N   ASP    27       3.036  -0.267  10.235  1.00  0.00           N  
ATOM    398  H   ASP    27       2.168  -0.140  10.755  1.00  0.00           H  
ATOM    399  CA  ASP    27       3.415  -1.652   9.979  1.00  0.00           C  
ATOM    400  HA  ASP    27       4.325  -1.890  10.534  1.00  0.00           H  
ATOM    401  CB  ASP    27       2.304  -2.637  10.434  1.00  0.00           C  
ATOM    402  HB2 ASP    27       1.460  -2.460   9.767  1.00  0.00           H  
ATOM    403  HB3 ASP    27       2.622  -3.665  10.307  1.00  0.00           H  
ATOM    404  CG  ASP    27       1.919  -2.413  11.913  1.00  0.00           C  
ATOM    405  OD1 ASP    27       0.735  -2.812  12.255  1.00  0.00           O  
ATOM    406  OD2 ASP    27       2.781  -2.250  12.821  1.00  0.00           O  
ATOM    407  C   ASP    27       3.773  -1.970   8.539  1.00  0.00           C  
ATOM    408  O   ASP    27       4.638  -2.781   8.362  1.00  0.00           O  
ATOM    409  N   ILE    28       3.129  -1.370   7.546  1.00  0.00           N  
ATOM    410  H   ILE    28       2.202  -0.983   7.632  1.00  0.00           H  
ATOM    411  CA  ILE    28       3.453  -1.516   6.110  1.00  0.00           C  
ATOM    412  HA  ILE    28       3.405  -2.584   5.877  1.00  0.00           H  
ATOM    413  CB  ILE    28       2.473  -0.764   5.188  1.00  0.00           C  
ATOM    414  HB  ILE    28       2.104   0.106   5.722  1.00  0.00           H  
ATOM    415  CG2 ILE    28       2.925  -0.360   3.714  1.00  0.00           C  
ATOM    416 HG21 ILE    28       2.135   0.194   3.208  1.00  0.00           H  
ATOM    417 HG22 ILE    28       3.780   0.316   3.836  1.00  0.00           H  
ATOM    418 HG23 ILE    28       3.377  -1.242   3.275  1.00  0.00           H  
ATOM    419  CG1 ILE    28       1.238  -1.784   5.078  1.00  0.00           C  
ATOM    420 HG12 ILE    28       1.384  -2.567   4.331  1.00  0.00           H  
ATOM    421 HG13 ILE    28       1.148  -2.317   6.024  1.00  0.00           H  
ATOM    422  CD1 ILE    28      -0.143  -1.228   4.826  1.00  0.00           C  
ATOM    423 HD11 ILE    28      -0.716  -1.068   5.748  1.00  0.00           H  
ATOM    424 HD12 ILE    28      -0.180  -0.274   4.298  1.00  0.00           H  
ATOM    425 HD13 ILE    28      -0.607  -2.068   4.328  1.00  0.00           H  
ATOM    426  C   ILE    28       4.856  -1.059   5.830  1.00  0.00           C  
ATOM    427  O   ILE    28       5.609  -1.854   5.180  1.00  0.00           O  
ATOM    428  N   LEU    29       5.192   0.169   6.087  1.00  0.00           N  
ATOM    429  H   LEU    29       4.627   0.836   6.596  1.00  0.00           H  
ATOM    430  CA  LEU    29       6.528   0.679   5.816  1.00  0.00           C  
ATOM    431  HA  LEU    29       6.882   0.274   4.874  1.00  0.00           H  
ATOM    432  CB  LEU    29       6.523   2.205   5.710  1.00  0.00           C  
ATOM    433  HB2 LEU    29       6.004   2.484   6.628  1.00  0.00           H  
ATOM    434  HB3 LEU    29       7.562   2.523   5.739  1.00  0.00           H  
ATOM    435  CG  LEU    29       5.782   2.654   4.423  1.00  0.00           C  
ATOM    436  HG  LEU    29       4.732   2.381   4.485  1.00  0.00           H  
ATOM    437  CD1 LEU    29       5.804   4.202   4.400  1.00  0.00           C  
ATOM    438 HD11 LEU    29       5.190   4.659   3.616  1.00  0.00           H  
ATOM    439 HD12 LEU    29       5.404   4.564   5.346  1.00  0.00           H  
ATOM    440 HD13 LEU    29       6.756   4.632   4.119  1.00  0.00           H  
ATOM    441  CD2 LEU    29       6.439   2.146   3.168  1.00  0.00           C  
ATOM    442 HD21 LEU    29       6.234   2.815   2.341  1.00  0.00           H  
ATOM    443 HD22 LEU    29       7.531   2.106   3.203  1.00  0.00           H  
ATOM    444 HD23 LEU    29       6.004   1.202   2.841  1.00  0.00           H  
ATOM    445  C   LEU    29       7.586   0.130   6.795  1.00  0.00           C  
ATOM    446  O   LEU    29       8.743   0.001   6.365  1.00  0.00           O  
ATOM    447  N   ILE    30       7.295  -0.292   8.013  1.00  0.00           N  
ATOM    448  H   ILE    30       6.510   0.049   8.547  1.00  0.00           H  
ATOM    449  CA  ILE    30       8.331  -0.927   8.885  1.00  0.00           C  
ATOM    450  HA  ILE    30       9.220  -0.309   8.767  1.00  0.00           H  
ATOM    451  CB  ILE    30       7.907  -0.945  10.328  1.00  0.00           C  
ATOM    452  HB  ILE    30       6.893  -1.311  10.424  1.00  0.00           H  
ATOM    453  CG2 ILE    30       8.863  -1.912  11.044  1.00  0.00           C  
ATOM    454 HG21 ILE    30       8.709  -1.906  12.116  1.00  0.00           H  
ATOM    455 HG22 ILE    30       8.507  -2.890  10.730  1.00  0.00           H  
ATOM    456 HG23 ILE    30       9.906  -1.765  10.765  1.00  0.00           H  
ATOM    457  CG1 ILE    30       8.123   0.505  10.915  1.00  0.00           C  
ATOM    458 HG12 ILE    30       9.146   0.870  10.816  1.00  0.00           H  
ATOM    459 HG13 ILE    30       7.511   1.256  10.421  1.00  0.00           H  
ATOM    460  CD1 ILE    30       7.828   0.610  12.377  1.00  0.00           C  
ATOM    461 HD11 ILE    30       8.602   0.125  12.980  1.00  0.00           H  
ATOM    462 HD12 ILE    30       7.746   1.662  12.643  1.00  0.00           H  
ATOM    463 HD13 ILE    30       6.794   0.402  12.665  1.00  0.00           H  
ATOM    464  C   ILE    30       8.646  -2.312   8.246  1.00  0.00           C  
ATOM    465  O   ILE    30       9.775  -2.708   8.021  1.00  0.00           O  
ATOM    466  N   ARG    31       7.588  -3.098   7.981  1.00  0.00           N  
ATOM    467  H   ARG    31       6.661  -2.794   8.243  1.00  0.00           H  
ATOM    468  CA  ARG    31       7.689  -4.399   7.232  1.00  0.00           C  
ATOM    469  HA  ARG    31       8.310  -5.029   7.871  1.00  0.00           H  
ATOM    470  CB  ARG    31       6.286  -4.923   6.808  1.00  0.00           C  
ATOM    471  HB2 ARG    31       5.777  -5.120   7.741  1.00  0.00           H  
ATOM    472  HB3 ARG    31       5.632  -4.249   6.260  1.00  0.00           H  
ATOM    473  CG  ARG    31       6.308  -6.248   6.035  1.00  0.00           C  
ATOM    474  HG2 ARG    31       5.235  -6.451   5.949  1.00  0.00           H  
ATOM    475  HG3 ARG    31       6.756  -6.059   5.064  1.00  0.00           H  
ATOM    476  CD  ARG    31       7.227  -7.421   6.558  1.00  0.00           C  
ATOM    477  HD2 ARG    31       8.230  -7.065   6.801  1.00  0.00           H  
ATOM    478  HD3 ARG    31       6.907  -7.821   7.521  1.00  0.00           H  
ATOM    479  NE  ARG    31       7.326  -8.353   5.457  1.00  0.00           N  
ATOM    480  HE  ARG    31       7.329  -7.923   4.536  1.00  0.00           H  
ATOM    481  CZ  ARG    31       7.583  -9.659   5.509  1.00  0.00           C  
ATOM    482  NH1 ARG    31       7.989 -10.243   6.607  1.00  0.00           N  
ATOM    483 HH11 ARG    31       8.090  -9.767   7.496  1.00  0.00           H  
ATOM    484 HH12 ARG    31       8.088 -11.246   6.549  1.00  0.00           H  
ATOM    485  NH2 ARG    31       7.643 -10.445   4.484  1.00  0.00           N  
ATOM    486 HH21 ARG    31       7.427 -10.211   3.534  1.00  0.00           H  
ATOM    487 HH22 ARG    31       7.664 -11.425   4.724  1.00  0.00           H  
ATOM    488  C   ARG    31       8.520  -4.189   5.977  1.00  0.00           C  
ATOM    489  O   ARG    31       9.560  -4.855   5.788  1.00  0.00           O  
ATOM    490  N   LEU    32       8.216  -3.232   5.078  1.00  0.00           N  
ATOM    491  H   LEU    32       7.351  -2.731   5.230  1.00  0.00           H  
ATOM    492  CA  LEU    32       8.978  -2.943   3.871  1.00  0.00           C  
ATOM    493  HA  LEU    32       8.970  -3.856   3.284  1.00  0.00           H  
ATOM    494  CB  LEU    32       8.292  -1.871   2.997  1.00  0.00           C  
ATOM    495  HB2 LEU    32       7.249  -2.161   2.875  1.00  0.00           H  
ATOM    496  HB3 LEU    32       8.399  -0.982   3.619  1.00  0.00           H  
ATOM    497  CG  LEU    32       9.056  -1.668   1.637  1.00  0.00           C  
ATOM    498  HG  LEU    32      10.082  -1.358   1.841  1.00  0.00           H  
ATOM    499  CD1 LEU    32       9.079  -2.956   0.777  1.00  0.00           C  
ATOM    500 HD11 LEU    32       8.116  -3.458   0.845  1.00  0.00           H  
ATOM    501 HD12 LEU    32       9.400  -2.796  -0.253  1.00  0.00           H  
ATOM    502 HD13 LEU    32       9.824  -3.618   1.230  1.00  0.00           H  
ATOM    503  CD2 LEU    32       8.412  -0.482   0.885  1.00  0.00           C  
ATOM    504 HD21 LEU    32       8.295   0.410   1.492  1.00  0.00           H  
ATOM    505 HD22 LEU    32       9.070  -0.224   0.058  1.00  0.00           H  
ATOM    506 HD23 LEU    32       7.473  -0.760   0.414  1.00  0.00           H  
ATOM    507  C   LEU    32      10.441  -2.541   4.081  1.00  0.00           C  
ATOM    508  O   LEU    32      11.312  -3.230   3.579  1.00  0.00           O  
ATOM    509  N   PHE    33      10.671  -1.503   4.878  1.00  0.00           N  
ATOM    510  H   PHE    33       9.950  -1.063   5.435  1.00  0.00           H  
ATOM    511  CA  PHE    33      12.044  -1.025   5.216  1.00  0.00           C  
ATOM    512  HA  PHE    33      12.551  -0.809   4.276  1.00  0.00           H  
ATOM    513  CB  PHE    33      12.021   0.335   5.928  1.00  0.00           C  
ATOM    514  HB2 PHE    33      11.789   0.171   6.989  1.00  0.00           H  
ATOM    515  HB3 PHE    33      13.048   0.679   6.024  1.00  0.00           H  
ATOM    516  CG  PHE    33      11.200   1.480   5.206  1.00  0.00           C  
ATOM    517  CD1 PHE    33      10.893   1.522   3.883  1.00  0.00           C  
ATOM    518  HD1 PHE    33      11.075   0.694   3.207  1.00  0.00           H  
ATOM    519  CE1 PHE    33      10.168   2.614   3.373  1.00  0.00           C  
ATOM    520  HE1 PHE    33       9.844   2.565   2.343  1.00  0.00           H  
ATOM    521  CZ  PHE    33       9.796   3.726   4.174  1.00  0.00           C  
ATOM    522  HZ  PHE    33       9.200   4.565   3.849  1.00  0.00           H  
ATOM    523  CE2 PHE    33      10.211   3.748   5.479  1.00  0.00           C  
ATOM    524  HE2 PHE    33       9.866   4.539   6.140  1.00  0.00           H  
ATOM    525  CD2 PHE    33      10.784   2.569   6.037  1.00  0.00           C  
ATOM    526  HD2 PHE    33      11.068   2.600   7.082  1.00  0.00           H  
ATOM    527  C   PHE    33      12.890  -1.982   6.003  1.00  0.00           C  
ATOM    528  O   PHE    33      14.110  -1.900   5.975  1.00  0.00           O  
ATOM    529  N   LYS    34      12.316  -3.067   6.589  1.00  0.00           N  
ATOM    530  H   LYS    34      11.306  -3.051   6.701  1.00  0.00           H  
ATOM    531  CA  LYS    34      13.055  -4.281   7.059  1.00  0.00           C  
ATOM    532  HA  LYS    34      14.055  -4.058   7.430  1.00  0.00           H  
ATOM    533  CB  LYS    34      12.264  -4.935   8.159  1.00  0.00           C  
ATOM    534  HB2 LYS    34      11.212  -4.965   7.875  1.00  0.00           H  
ATOM    535  HB3 LYS    34      12.639  -5.954   8.214  1.00  0.00           H  
ATOM    536  CG  LYS    34      12.336  -4.199   9.532  1.00  0.00           C  
ATOM    537  HG2 LYS    34      13.365  -4.202   9.899  1.00  0.00           H  
ATOM    538  HG3 LYS    34      11.974  -3.168   9.478  1.00  0.00           H  
ATOM    539  CD  LYS    34      11.351  -4.942  10.429  1.00  0.00           C  
ATOM    540  HD2 LYS    34      10.316  -4.668  10.212  1.00  0.00           H  
ATOM    541  HD3 LYS    34      11.326  -6.009  10.196  1.00  0.00           H  
ATOM    542  CE  LYS    34      11.619  -4.903  11.972  1.00  0.00           C  
ATOM    543  HE2 LYS    34      11.367  -3.928  12.397  1.00  0.00           H  
ATOM    544  HE3 LYS    34      10.902  -5.565  12.451  1.00  0.00           H  
ATOM    545  NZ  LYS    34      12.998  -5.372  12.273  1.00  0.00           N  
ATOM    546  HZ1 LYS    34      13.126  -5.466  13.265  1.00  0.00           H  
ATOM    547  HZ2 LYS    34      13.212  -6.318  11.984  1.00  0.00           H  
ATOM    548  HZ3 LYS    34      13.767  -4.783  12.012  1.00  0.00           H  
ATOM    549  C   LYS    34      13.204  -5.361   5.984  1.00  0.00           C  
ATOM    550  O   LYS    34      14.313  -5.938   5.961  1.00  0.00           O  
ATOM    551  N   SER    35      12.137  -5.683   5.250  1.00  0.00           N  
ATOM    552  H   SER    35      11.253  -5.218   5.367  1.00  0.00           H  
ATOM    553  CA  SER    35      12.241  -6.769   4.222  1.00  0.00           C  
ATOM    554  HA  SER    35      12.722  -7.633   4.693  1.00  0.00           H  
ATOM    555  CB  SER    35      10.868  -7.278   3.637  1.00  0.00           C  
ATOM    556  HB2 SER    35      10.276  -6.372   3.459  1.00  0.00           H  
ATOM    557  HB3 SER    35      11.156  -7.696   2.672  1.00  0.00           H  
ATOM    558  OG  SER    35      10.443  -8.189   4.683  1.00  0.00           O  
ATOM    559  HG  SER    35      10.237  -9.052   4.309  1.00  0.00           H  
ATOM    560  C   SER    35      13.195  -6.340   3.127  1.00  0.00           C  
ATOM    561  O   SER    35      13.972  -7.147   2.611  1.00  0.00           O  
ATOM    562  N   HIE    36      13.160  -5.077   2.706  1.00  0.00           N  
ATOM    563  H   HIE    36      12.471  -4.557   3.216  1.00  0.00           H  
ATOM    564  CA  HIE    36      13.823  -4.472   1.498  1.00  0.00           C  
ATOM    565  HA  HIE    36      14.606  -5.050   0.992  1.00  0.00           H  
ATOM    566  CB  HIE    36      12.732  -4.302   0.431  1.00  0.00           C  
ATOM    567  HB2 HIE    36      11.940  -3.671   0.826  1.00  0.00           H  
ATOM    568  HB3 HIE    36      13.204  -3.820  -0.425  1.00  0.00           H  
ATOM    569  CG  HIE    36      12.242  -5.626  -0.008  1.00  0.00           C  
ATOM    570  ND1 HIE    36      13.064  -6.590  -0.634  1.00  0.00           N  
ATOM    571  CE1 HIE    36      12.286  -7.653  -0.739  1.00  0.00           C  
ATOM    572  HE1 HIE    36      12.519  -8.584  -1.244  1.00  0.00           H  
ATOM    573  NE2 HIE    36      11.068  -7.419  -0.170  1.00  0.00           N  
ATOM    574  HE2 HIE    36      10.395  -8.164  -0.079  1.00  0.00           H  
ATOM    575  CD2 HIE    36      11.077  -6.160   0.286  1.00  0.00           C  
ATOM    576  HD2 HIE    36      10.296  -5.620   0.807  1.00  0.00           H  
ATOM    577  C   HIE    36      14.555  -3.191   1.901  1.00  0.00           C  
ATOM    578  O   HIE    36      14.047  -2.113   1.519  1.00  0.00           O  
ATOM    579  N   PRO    37      15.703  -3.270   2.668  1.00  0.00           N  
ATOM    580  CD  PRO    37      16.395  -4.443   3.250  1.00  0.00           C  
ATOM    581  HD2 PRO    37      16.998  -4.811   2.423  1.00  0.00           H  
ATOM    582  HD3 PRO    37      15.724  -5.243   3.588  1.00  0.00           H  
ATOM    583  CG  PRO    37      17.250  -3.954   4.393  1.00  0.00           C  
ATOM    584  HG2 PRO    37      17.922  -4.793   4.564  1.00  0.00           H  
ATOM    585  HG3 PRO    37      16.654  -3.776   5.283  1.00  0.00           H  
ATOM    586  CB  PRO    37      17.661  -2.606   3.846  1.00  0.00           C  
ATOM    587  HB2 PRO    37      18.403  -2.601   3.048  1.00  0.00           H  
ATOM    588  HB3 PRO    37      17.976  -2.064   4.736  1.00  0.00           H  
ATOM    589  CA  PRO    37      16.399  -2.083   3.138  1.00  0.00           C  
ATOM    590  HA  PRO    37      15.849  -1.645   3.970  1.00  0.00           H  
ATOM    591  C   PRO    37      16.840  -1.093   2.005  1.00  0.00           C  
ATOM    592  O   PRO    37      17.195   0.078   2.347  1.00  0.00           O  
ATOM    593  N   GLU    38      17.002  -1.515   0.771  1.00  0.00           N  
ATOM    594  H   GLU    38      16.835  -2.481   0.516  1.00  0.00           H  
ATOM    595  CA  GLU    38      17.381  -0.675  -0.341  1.00  0.00           C  
ATOM    596  HA  GLU    38      18.131   0.063  -0.042  1.00  0.00           H  
ATOM    597  CB  GLU    38      17.889  -1.619  -1.452  1.00  0.00           C  
ATOM    598  HB2 GLU    38      17.269  -2.514  -1.536  1.00  0.00           H  
ATOM    599  HB3 GLU    38      17.834  -1.059  -2.388  1.00  0.00           H  
ATOM    600  CG  GLU    38      19.383  -2.061  -1.323  1.00  0.00           C  
ATOM    601  HG2 GLU    38      19.728  -2.386  -2.305  1.00  0.00           H  
ATOM    602  HG3 GLU    38      20.084  -1.250  -1.160  1.00  0.00           H  
ATOM    603  CD  GLU    38      19.651  -3.223  -0.381  1.00  0.00           C  
ATOM    604  OE1 GLU    38      19.219  -4.339  -0.709  1.00  0.00           O  
ATOM    605  OE2 GLU    38      20.320  -3.130   0.681  1.00  0.00           O  
ATOM    606  C   GLU    38      16.285   0.261  -0.837  1.00  0.00           C  
ATOM    607  O   GLU    38      16.685   1.223  -1.468  1.00  0.00           O  
ATOM    608  N   THR    39      15.008   0.201  -0.437  1.00  0.00           N  
ATOM    609  H   THR    39      14.696  -0.698  -0.075  1.00  0.00           H  
ATOM    610  CA  THR    39      13.930   1.129  -0.762  1.00  0.00           C  
ATOM    611  HA  THR    39      13.835   1.112  -1.853  1.00  0.00           H  
ATOM    612  CB  THR    39      12.604   0.615  -0.082  1.00  0.00           C  
ATOM    613  HB  THR    39      11.745   1.277  -0.211  1.00  0.00           H  
ATOM    614  CG2 THR    39      12.164  -0.684  -0.744  1.00  0.00           C  
ATOM    615 HG21 THR    39      12.874  -1.510  -0.796  1.00  0.00           H  
ATOM    616 HG22 THR    39      11.267  -1.040  -0.248  1.00  0.00           H  
ATOM    617 HG23 THR    39      11.983  -0.232  -1.717  1.00  0.00           H  
ATOM    618  OG1 THR    39      12.903   0.406   1.313  1.00  0.00           O  
ATOM    619  HG1 THR    39      13.056  -0.516   1.515  1.00  0.00           H  
ATOM    620  C   THR    39      14.298   2.518  -0.162  1.00  0.00           C  
ATOM    621  O   THR    39      13.995   3.571  -0.724  1.00  0.00           O  
ATOM    622  N   LEU    40      15.107   2.539   0.888  1.00  0.00           N  
ATOM    623  H   LEU    40      15.224   1.643   1.331  1.00  0.00           H  
ATOM    624  CA  LEU    40      15.783   3.760   1.506  1.00  0.00           C  
ATOM    625  HA  LEU    40      15.064   4.567   1.594  1.00  0.00           H  
ATOM    626  CB  LEU    40      16.351   3.573   2.861  1.00  0.00           C  
ATOM    627  HB2 LEU    40      17.235   2.929   2.865  1.00  0.00           H  
ATOM    628  HB3 LEU    40      16.721   4.577   3.099  1.00  0.00           H  
ATOM    629  CG  LEU    40      15.365   2.934   3.833  1.00  0.00           C  
ATOM    630  HG  LEU    40      14.884   2.076   3.375  1.00  0.00           H  
ATOM    631  CD1 LEU    40      16.090   2.413   5.075  1.00  0.00           C  
ATOM    632 HD11 LEU    40      16.836   3.144   5.414  1.00  0.00           H  
ATOM    633 HD12 LEU    40      15.349   2.157   5.834  1.00  0.00           H  
ATOM    634 HD13 LEU    40      16.645   1.515   4.831  1.00  0.00           H  
ATOM    635  CD2 LEU    40      14.240   3.870   4.318  1.00  0.00           C  
ATOM    636 HD21 LEU    40      13.871   4.453   3.461  1.00  0.00           H  
ATOM    637 HD22 LEU    40      13.453   3.185   4.639  1.00  0.00           H  
ATOM    638 HD23 LEU    40      14.543   4.480   5.162  1.00  0.00           H  
ATOM    639  C   LEU    40      16.876   4.362   0.617  1.00  0.00           C  
ATOM    640  O   LEU    40      17.179   5.528   0.785  1.00  0.00           O  
ATOM    641  N   GLU    41      17.302   3.737  -0.434  1.00  0.00           N  
ATOM    642  H   GLU    41      16.944   2.823  -0.691  1.00  0.00           H  
ATOM    643  CA  GLU    41      18.042   4.479  -1.546  1.00  0.00           C  
ATOM    644  HA  GLU    41      18.752   5.143  -1.044  1.00  0.00           H  
ATOM    645  CB  GLU    41      18.982   3.534  -2.364  1.00  0.00           C  
ATOM    646  HB2 GLU    41      18.315   2.843  -2.887  1.00  0.00           H  
ATOM    647  HB3 GLU    41      19.594   4.123  -3.046  1.00  0.00           H  
ATOM    648  CG  GLU    41      19.988   2.766  -1.553  1.00  0.00           C  
ATOM    649  HG2 GLU    41      19.408   2.215  -0.807  1.00  0.00           H  
ATOM    650  HG3 GLU    41      20.586   2.014  -2.067  1.00  0.00           H  
ATOM    651  CD  GLU    41      21.009   3.655  -0.736  1.00  0.00           C  
ATOM    652  OE1 GLU    41      21.289   3.263   0.379  1.00  0.00           O  
ATOM    653  OE2 GLU    41      21.393   4.778  -1.083  1.00  0.00           O  
ATOM    654  C   GLU    41      17.166   5.381  -2.390  1.00  0.00           C  
ATOM    655  O   GLU    41      17.556   6.397  -2.932  1.00  0.00           O  
ATOM    656  N   LYS    42      15.851   5.163  -2.450  1.00  0.00           N  
ATOM    657  H   LYS    42      15.553   4.415  -1.838  1.00  0.00           H  
ATOM    658  CA  LYS    42      14.800   6.087  -2.762  1.00  0.00           C  
ATOM    659  HA  LYS    42      15.254   6.733  -3.523  1.00  0.00           H  
ATOM    660  CB  LYS    42      13.600   5.440  -3.370  1.00  0.00           C  
ATOM    661  HB2 LYS    42      13.904   4.547  -3.924  1.00  0.00           H  
ATOM    662  HB3 LYS    42      12.921   5.009  -2.627  1.00  0.00           H  
ATOM    663  CG  LYS    42      12.855   6.344  -4.395  1.00  0.00           C  
ATOM    664  HG2 LYS    42      12.008   5.831  -4.847  1.00  0.00           H  
ATOM    665  HG3 LYS    42      12.498   7.206  -3.828  1.00  0.00           H  
ATOM    666  CD  LYS    42      13.715   6.939  -5.573  1.00  0.00           C  
ATOM    667  HD2 LYS    42      14.519   7.580  -5.201  1.00  0.00           H  
ATOM    668  HD3 LYS    42      14.123   6.076  -6.094  1.00  0.00           H  
ATOM    669  CE  LYS    42      12.909   7.832  -6.506  1.00  0.00           C  
ATOM    670  HE2 LYS    42      12.194   7.312  -7.135  1.00  0.00           H  
ATOM    671  HE3 LYS    42      12.380   8.599  -5.937  1.00  0.00           H  
ATOM    672  NZ  LYS    42      13.835   8.550  -7.459  1.00  0.00           N  
ATOM    673  HZ1 LYS    42      14.798   8.565  -7.174  1.00  0.00           H  
ATOM    674  HZ2 LYS    42      13.937   8.140  -8.375  1.00  0.00           H  
ATOM    675  HZ3 LYS    42      13.622   9.535  -7.458  1.00  0.00           H  
ATOM    676  C   LYS    42      14.357   6.917  -1.622  1.00  0.00           C  
ATOM    677  O   LYS    42      14.362   8.133  -1.807  1.00  0.00           O  
ATOM    678  N   PHE    43      14.103   6.320  -0.456  1.00  0.00           N  
ATOM    679  H   PHE    43      14.237   5.320  -0.509  1.00  0.00           H  
ATOM    680  CA  PHE    43      13.468   6.930   0.698  1.00  0.00           C  
ATOM    681  HA  PHE    43      12.955   7.846   0.397  1.00  0.00           H  
ATOM    682  CB  PHE    43      12.307   5.946   1.164  1.00  0.00           C  
ATOM    683  HB2 PHE    43      12.937   5.166   1.579  1.00  0.00           H  
ATOM    684  HB3 PHE    43      11.763   6.439   1.971  1.00  0.00           H  
ATOM    685  CG  PHE    43      11.359   5.384   0.178  1.00  0.00           C  
ATOM    686  CD1 PHE    43      11.098   4.026   0.258  1.00  0.00           C  
ATOM    687  HD1 PHE    43      11.533   3.468   1.085  1.00  0.00           H  
ATOM    688  CE1 PHE    43      10.165   3.377  -0.593  1.00  0.00           C  
ATOM    689  HE1 PHE    43      10.018   2.312  -0.522  1.00  0.00           H  
ATOM    690  CZ  PHE    43       9.366   4.174  -1.384  1.00  0.00           C  
ATOM    691  HZ  PHE    43       8.655   3.649  -2.001  1.00  0.00           H  
ATOM    692  CE2 PHE    43       9.632   5.546  -1.483  1.00  0.00           C  
ATOM    693  HE2 PHE    43       9.176   6.075  -2.300  1.00  0.00           H  
ATOM    694  CD2 PHE    43      10.607   6.219  -0.744  1.00  0.00           C  
ATOM    695  HD2 PHE    43      10.838   7.275  -0.768  1.00  0.00           H  
ATOM    696  C   PHE    43      14.444   7.391   1.724  1.00  0.00           C  
ATOM    697  O   PHE    43      14.445   7.044   2.915  1.00  0.00           O  
ATOM    698  N   ASP    44      15.473   8.047   1.208  1.00  0.00           N  
ATOM    699  H   ASP    44      15.499   8.171   0.214  1.00  0.00           H  
ATOM    700  CA  ASP    44      16.741   8.375   1.952  1.00  0.00           C  
ATOM    701  HA  ASP    44      17.154   7.504   2.470  1.00  0.00           H  
ATOM    702  CB  ASP    44      17.811   8.948   0.990  1.00  0.00           C  
ATOM    703  HB2 ASP    44      18.617   9.418   1.562  1.00  0.00           H  
ATOM    704  HB3 ASP    44      18.329   8.129   0.484  1.00  0.00           H  
ATOM    705  CG  ASP    44      17.504  10.049   0.022  1.00  0.00           C  
ATOM    706  OD1 ASP    44      16.418  10.745   0.044  1.00  0.00           O  
ATOM    707  OD2 ASP    44      18.377  10.353  -0.772  1.00  0.00           O  
ATOM    708  C   ASP    44      16.497   9.432   3.093  1.00  0.00           C  
ATOM    709  O   ASP    44      17.185   9.359   4.085  1.00  0.00           O  
ATOM    710  N   ARG    45      15.486  10.280   2.971  1.00  0.00           N  
ATOM    711  H   ARG    45      14.993  10.144   2.103  1.00  0.00           H  
ATOM    712  CA  ARG    45      14.847  11.122   4.032  1.00  0.00           C  
ATOM    713  HA  ARG    45      15.562  11.930   4.154  1.00  0.00           H  
ATOM    714  CB  ARG    45      13.623  11.788   3.353  1.00  0.00           C  
ATOM    715  HB2 ARG    45      13.226  12.430   4.135  1.00  0.00           H  
ATOM    716  HB3 ARG    45      13.937  12.364   2.486  1.00  0.00           H  
ATOM    717  CG  ARG    45      12.579  10.716   3.011  1.00  0.00           C  
ATOM    718  HG2 ARG    45      12.989   9.946   2.369  1.00  0.00           H  
ATOM    719  HG3 ARG    45      12.248  10.287   3.956  1.00  0.00           H  
ATOM    720  CD  ARG    45      11.389  11.345   2.344  1.00  0.00           C  
ATOM    721  HD2 ARG    45      10.930  12.139   2.916  1.00  0.00           H  
ATOM    722  HD3 ARG    45      11.795  11.833   1.458  1.00  0.00           H  
ATOM    723  NE  ARG    45      10.415  10.338   2.048  1.00  0.00           N  
ATOM    724  HE  ARG    45       9.618  10.238   2.663  1.00  0.00           H  
ATOM    725  CZ  ARG    45      10.190   9.762   0.917  1.00  0.00           C  
ATOM    726  NH1 ARG    45      11.041   9.711  -0.098  1.00  0.00           N  
ATOM    727 HH11 ARG    45      11.857  10.282   0.063  1.00  0.00           H  
ATOM    728 HH12 ARG    45      10.819   9.454  -1.043  1.00  0.00           H  
ATOM    729  NH2 ARG    45       9.054   9.232   0.689  1.00  0.00           N  
ATOM    730 HH21 ARG    45       8.319   9.383   1.361  1.00  0.00           H  
ATOM    731 HH22 ARG    45       8.799   8.933  -0.247  1.00  0.00           H  
ATOM    732  C   ARG    45      14.530  10.479   5.423  1.00  0.00           C  
ATOM    733  O   ARG    45      14.029  11.165   6.307  1.00  0.00           O  
ATOM    734  N   PHE    46      14.748   9.184   5.535  1.00  0.00           N  
ATOM    735  H   PHE    46      14.956   8.726   4.648  1.00  0.00           H  
ATOM    736  CA  PHE    46      14.550   8.299   6.699  1.00  0.00           C  
ATOM    737  HA  PHE    46      14.164   8.992   7.444  1.00  0.00           H  
ATOM    738  CB  PHE    46      13.400   7.300   6.424  1.00  0.00           C  
ATOM    739  HB2 PHE    46      13.819   6.539   5.774  1.00  0.00           H  
ATOM    740  HB3 PHE    46      13.310   6.702   7.336  1.00  0.00           H  
ATOM    741  CG  PHE    46      12.011   7.635   6.053  1.00  0.00           C  
ATOM    742  CD1 PHE    46      11.108   7.899   7.075  1.00  0.00           C  
ATOM    743  HD1 PHE    46      11.520   7.985   8.072  1.00  0.00           H  
ATOM    744  CE1 PHE    46       9.802   8.142   6.845  1.00  0.00           C  
ATOM    745  HE1 PHE    46       9.120   8.368   7.649  1.00  0.00           H  
ATOM    746  CZ  PHE    46       9.336   8.221   5.499  1.00  0.00           C  
ATOM    747  HZ  PHE    46       8.291   8.426   5.327  1.00  0.00           H  
ATOM    748  CE2 PHE    46      10.229   7.890   4.474  1.00  0.00           C  
ATOM    749  HE2 PHE    46       9.799   7.738   3.500  1.00  0.00           H  
ATOM    750  CD2 PHE    46      11.600   7.609   4.736  1.00  0.00           C  
ATOM    751  HD2 PHE    46      12.183   7.212   3.919  1.00  0.00           H  
ATOM    752  C   PHE    46      15.821   7.606   7.214  1.00  0.00           C  
ATOM    753  O   PHE    46      15.693   6.927   8.260  1.00  0.00           O  
ATOM    754  N   LYS    47      17.006   7.684   6.567  1.00  0.00           N  
ATOM    755  H   LYS    47      17.026   8.320   5.789  1.00  0.00           H  
ATOM    756  CA  LYS    47      18.138   6.816   6.900  1.00  0.00           C  
ATOM    757  HA  LYS    47      17.983   5.735   6.958  1.00  0.00           H  
ATOM    758  CB  LYS    47      19.277   7.019   5.858  1.00  0.00           C  
ATOM    759  HB2 LYS    47      19.182   8.058   5.534  1.00  0.00           H  
ATOM    760  HB3 LYS    47      20.183   6.778   6.405  1.00  0.00           H  
ATOM    761  CG  LYS    47      19.186   6.106   4.639  1.00  0.00           C  
ATOM    762  HG2 LYS    47      19.373   5.059   4.875  1.00  0.00           H  
ATOM    763  HG3 LYS    47      18.204   6.176   4.162  1.00  0.00           H  
ATOM    764  CD  LYS    47      20.238   6.402   3.575  1.00  0.00           C  
ATOM    765  HD2 LYS    47      20.110   7.420   3.228  1.00  0.00           H  
ATOM    766  HD3 LYS    47      21.226   6.309   4.046  1.00  0.00           H  
ATOM    767  CE  LYS    47      20.188   5.458   2.408  1.00  0.00           C  
ATOM    768  HE2 LYS    47      20.210   4.454   2.834  1.00  0.00           H  
ATOM    769  HE3 LYS    47      19.308   5.686   1.796  1.00  0.00           H  
ATOM    770  NZ  LYS    47      21.447   5.619   1.657  1.00  0.00           N  
ATOM    771  HZ1 LYS    47      21.382   5.058   0.822  1.00  0.00           H  
ATOM    772  HZ2 LYS    47      21.589   6.525   1.229  1.00  0.00           H  
ATOM    773  HZ3 LYS    47      22.248   5.394   2.235  1.00  0.00           H  
ATOM    774  C   LYS    47      18.766   7.141   8.322  1.00  0.00           C  
ATOM    775  O   LYS    47      19.463   6.256   8.843  1.00  0.00           O  
ATOM    776  N   HIE    48      18.435   8.270   8.909  1.00  0.00           N  
ATOM    777  H   HIE    48      17.775   8.913   8.506  1.00  0.00           H  
ATOM    778  CA  HIE    48      18.655   8.529  10.361  1.00  0.00           C  
ATOM    779  HA  HIE    48      19.696   8.337  10.623  1.00  0.00           H  
ATOM    780  CB  HIE    48      18.235  10.003  10.576  1.00  0.00           C  
ATOM    781  HB2 HIE    48      18.452  10.224  11.621  1.00  0.00           H  
ATOM    782  HB3 HIE    48      18.794  10.734   9.990  1.00  0.00           H  
ATOM    783  CG  HIE    48      16.765  10.314  10.406  1.00  0.00           C  
ATOM    784  ND1 HIE    48      16.077  10.442   9.168  1.00  0.00           N  
ATOM    785  CE1 HIE    48      14.800  10.665   9.498  1.00  0.00           C  
ATOM    786  HE1 HIE    48      14.026  10.891   8.778  1.00  0.00           H  
ATOM    787  NE2 HIE    48      14.639  10.668  10.786  1.00  0.00           N  
ATOM    788  HE2 HIE    48      13.761  10.816  11.278  1.00  0.00           H  
ATOM    789  CD2 HIE    48      15.822  10.462  11.412  1.00  0.00           C  
ATOM    790  HD2 HIE    48      16.015  10.378  12.476  1.00  0.00           H  
ATOM    791  C   HIE    48      17.943   7.527  11.295  1.00  0.00           C  
ATOM    792  O   HIE    48      18.390   7.358  12.464  1.00  0.00           O  
ATOM    793  N   LEU    49      16.753   6.988  10.967  1.00  0.00           N  
ATOM    794  H   LEU    49      16.559   7.059   9.980  1.00  0.00           H  
ATOM    795  CA  LEU    49      15.998   6.001  11.668  1.00  0.00           C  
ATOM    796  HA  LEU    49      15.883   6.210  12.732  1.00  0.00           H  
ATOM    797  CB  LEU    49      14.536   5.969  11.165  1.00  0.00           C  
ATOM    798  HB2 LEU    49      14.493   5.551  10.167  1.00  0.00           H  
ATOM    799  HB3 LEU    49      14.005   5.263  11.810  1.00  0.00           H  
ATOM    800  CG  LEU    49      13.700   7.283  11.110  1.00  0.00           C  
ATOM    801  HG  LEU    49      14.221   8.082  10.597  1.00  0.00           H  
ATOM    802  CD1 LEU    49      12.322   7.025  10.425  1.00  0.00           C  
ATOM    803 HD11 LEU    49      11.792   7.967  10.333  1.00  0.00           H  
ATOM    804 HD12 LEU    49      12.425   6.648   9.400  1.00  0.00           H  
ATOM    805 HD13 LEU    49      11.684   6.309  10.948  1.00  0.00           H  
ATOM    806  CD2 LEU    49      13.321   7.933  12.470  1.00  0.00           C  
ATOM    807 HD21 LEU    49      14.230   8.319  12.946  1.00  0.00           H  
ATOM    808 HD22 LEU    49      12.670   8.757  12.201  1.00  0.00           H  
ATOM    809 HD23 LEU    49      12.720   7.317  13.135  1.00  0.00           H  
ATOM    810  C   LEU    49      16.641   4.617  11.571  1.00  0.00           C  
ATOM    811  O   LEU    49      16.145   3.815  10.731  1.00  0.00           O  
ATOM    812  N   LYS    50      17.715   4.451  12.314  1.00  0.00           N  
ATOM    813  H   LYS    50      17.948   5.195  12.960  1.00  0.00           H  
ATOM    814  CA  LYS    50      18.621   3.302  12.315  1.00  0.00           C  
ATOM    815  HA  LYS    50      18.465   2.825  11.347  1.00  0.00           H  
ATOM    816  CB  LYS    50      20.074   3.744  12.489  1.00  0.00           C  
ATOM    817  HB2 LYS    50      20.211   4.420  13.337  1.00  0.00           H  
ATOM    818  HB3 LYS    50      20.693   2.882  12.695  1.00  0.00           H  
ATOM    819  CG  LYS    50      20.515   4.519  11.256  1.00  0.00           C  
ATOM    820  HG2 LYS    50      20.227   3.964  10.358  1.00  0.00           H  
ATOM    821  HG3 LYS    50      19.992   5.477  11.178  1.00  0.00           H  
ATOM    822  CD  LYS    50      21.977   4.828  11.280  1.00  0.00           C  
ATOM    823  HD2 LYS    50      22.111   5.620  10.527  1.00  0.00           H  
ATOM    824  HD3 LYS    50      22.249   5.190  12.265  1.00  0.00           H  
ATOM    825  CE  LYS    50      22.902   3.609  10.983  1.00  0.00           C  
ATOM    826  HE2 LYS    50      22.841   2.809  11.730  1.00  0.00           H  
ATOM    827  HE3 LYS    50      22.654   3.143  10.030  1.00  0.00           H  
ATOM    828  NZ  LYS    50      24.332   4.190  10.993  1.00  0.00           N  
ATOM    829  HZ1 LYS    50      24.652   4.386  11.929  1.00  0.00           H  
ATOM    830  HZ2 LYS    50      25.049   3.575  10.650  1.00  0.00           H  
ATOM    831  HZ3 LYS    50      24.328   5.049  10.464  1.00  0.00           H  
ATOM    832  C   LYS    50      18.254   2.164  13.273  1.00  0.00           C  
ATOM    833  O   LYS    50      19.036   1.202  13.526  1.00  0.00           O  
ATOM    834  N   THR    51      16.975   2.225  13.766  1.00  0.00           N  
ATOM    835  H   THR    51      16.397   3.045  13.616  1.00  0.00           H  
ATOM    836  CA  THR    51      16.379   1.172  14.525  1.00  0.00           C  
ATOM    837  HA  THR    51      16.622   0.271  13.957  1.00  0.00           H  
ATOM    838  CB  THR    51      16.995   1.107  15.937  1.00  0.00           C  
ATOM    839  HB  THR    51      18.034   1.345  15.728  1.00  0.00           H  
ATOM    840  CG2 THR    51      16.571   2.221  16.975  1.00  0.00           C  
ATOM    841 HG21 THR    51      16.020   3.009  16.485  1.00  0.00           H  
ATOM    842 HG22 THR    51      15.945   1.839  17.779  1.00  0.00           H  
ATOM    843 HG23 THR    51      17.487   2.575  17.449  1.00  0.00           H  
ATOM    844  OG1 THR    51      16.894  -0.156  16.574  1.00  0.00           O  
ATOM    845  HG1 THR    51      17.488  -0.748  16.115  1.00  0.00           H  
ATOM    846  C   THR    51      14.806   1.262  14.577  1.00  0.00           C  
ATOM    847  O   THR    51      14.273   2.312  14.348  1.00  0.00           O  
ATOM    848  N   GLU    52      14.131   0.160  14.829  1.00  0.00           N  
ATOM    849  H   GLU    52      14.668  -0.645  15.108  1.00  0.00           H  
ATOM    850  CA  GLU    52      12.695   0.088  14.859  1.00  0.00           C  
ATOM    851  HA  GLU    52      12.314   0.390  13.889  1.00  0.00           H  
ATOM    852  CB  GLU    52      12.237  -1.340  14.955  1.00  0.00           C  
ATOM    853  HB2 GLU    52      12.600  -1.835  14.057  1.00  0.00           H  
ATOM    854  HB3 GLU    52      12.717  -1.846  15.798  1.00  0.00           H  
ATOM    855  CG  GLU    52      10.738  -1.518  14.941  1.00  0.00           C  
ATOM    856  HG2 GLU    52      10.306  -0.880  15.718  1.00  0.00           H  
ATOM    857  HG3 GLU    52      10.333  -1.152  14.002  1.00  0.00           H  
ATOM    858  CD  GLU    52      10.214  -2.925  15.212  1.00  0.00           C  
ATOM    859  OE1 GLU    52      10.874  -3.818  15.776  1.00  0.00           O  
ATOM    860  OE2 GLU    52       9.010  -3.205  14.890  1.00  0.00           O  
ATOM    861  C   GLU    52      12.053   0.966  15.931  1.00  0.00           C  
ATOM    862  O   GLU    52      10.991   1.555  15.727  1.00  0.00           O  
ATOM    863  N   ALA    53      12.787   1.401  17.034  1.00  0.00           N  
ATOM    864  H   ALA    53      13.767   1.167  17.060  1.00  0.00           H  
ATOM    865  CA  ALA    53      12.244   2.295  18.076  1.00  0.00           C  
ATOM    866  HA  ALA    53      11.279   1.900  18.396  1.00  0.00           H  
ATOM    867  CB  ALA    53      13.259   2.332  19.248  1.00  0.00           C  
ATOM    868  HB1 ALA    53      12.702   2.822  20.050  1.00  0.00           H  
ATOM    869  HB2 ALA    53      13.552   1.307  19.497  1.00  0.00           H  
ATOM    870  HB3 ALA    53      14.151   2.908  18.994  1.00  0.00           H  
ATOM    871  C   ALA    53      11.943   3.681  17.541  1.00  0.00           C  
ATOM    872  O   ALA    53      10.831   4.215  17.748  1.00  0.00           O  
ATOM    873  N   GLU    54      12.903   4.164  16.727  1.00  0.00           N  
ATOM    874  H   GLU    54      13.638   3.555  16.398  1.00  0.00           H  
ATOM    875  CA  GLU    54      12.656   5.488  16.204  1.00  0.00           C  
ATOM    876  HA  GLU    54      12.134   6.071  16.964  1.00  0.00           H  
ATOM    877  CB  GLU    54      13.998   6.096  15.796  1.00  0.00           C  
ATOM    878  HB2 GLU    54      14.415   5.384  15.080  1.00  0.00           H  
ATOM    879  HB3 GLU    54      13.825   7.019  15.238  1.00  0.00           H  
ATOM    880  CG  GLU    54      14.910   6.365  17.027  1.00  0.00           C  
ATOM    881  HG2 GLU    54      15.275   5.477  17.539  1.00  0.00           H  
ATOM    882  HG3 GLU    54      15.790   6.905  16.652  1.00  0.00           H  
ATOM    883  CD  GLU    54      14.297   7.252  18.034  1.00  0.00           C  
ATOM    884  OE1 GLU    54      13.612   8.221  17.674  1.00  0.00           O  
ATOM    885  OE2 GLU    54      14.489   6.940  19.204  1.00  0.00           O  
ATOM    886  C   GLU    54      11.679   5.430  15.001  1.00  0.00           C  
ATOM    887  O   GLU    54      10.961   6.365  14.752  1.00  0.00           O  
ATOM    888  N   MET    55      11.545   4.345  14.237  1.00  0.00           N  
ATOM    889  H   MET    55      12.214   3.592  14.351  1.00  0.00           H  
ATOM    890  CA  MET    55      10.567   4.291  13.209  1.00  0.00           C  
ATOM    891  HA  MET    55      10.709   5.080  12.476  1.00  0.00           H  
ATOM    892  CB  MET    55      10.587   2.980  12.502  1.00  0.00           C  
ATOM    893  HB2 MET    55      10.407   2.082  13.097  1.00  0.00           H  
ATOM    894  HB3 MET    55       9.923   2.973  11.637  1.00  0.00           H  
ATOM    895  CG  MET    55      11.924   2.922  11.757  1.00  0.00           C  
ATOM    896  HG2 MET    55      12.094   3.737  11.059  1.00  0.00           H  
ATOM    897  HG3 MET    55      12.789   2.950  12.424  1.00  0.00           H  
ATOM    898  SD  MET    55      11.928   1.315  10.908  1.00  0.00           S  
ATOM    899  CE  MET    55      13.518   1.432  10.149  1.00  0.00           C  
ATOM    900  HE1 MET    55      13.437   2.122   9.303  1.00  0.00           H  
ATOM    901  HE2 MET    55      14.178   1.699  10.968  1.00  0.00           H  
ATOM    902  HE3 MET    55      13.875   0.468   9.790  1.00  0.00           H  
ATOM    903  C   MET    55       9.085   4.286  13.729  1.00  0.00           C  
ATOM    904  O   MET    55       8.216   5.009  13.203  1.00  0.00           O  
ATOM    905  N   LYS    56       8.868   3.561  14.836  1.00  0.00           N  
ATOM    906  H   LYS    56       9.682   3.111  15.217  1.00  0.00           H  
ATOM    907  CA  LYS    56       7.640   3.630  15.678  1.00  0.00           C  
ATOM    908  HA  LYS    56       6.744   3.346  15.131  1.00  0.00           H  
ATOM    909  CB  LYS    56       7.648   2.605  16.874  1.00  0.00           C  
ATOM    910  HB2 LYS    56       8.476   2.704  17.565  1.00  0.00           H  
ATOM    911  HB3 LYS    56       6.734   2.804  17.421  1.00  0.00           H  
ATOM    912  CG  LYS    56       7.596   1.163  16.313  1.00  0.00           C  
ATOM    913  HG2 LYS    56       6.623   1.125  15.830  1.00  0.00           H  
ATOM    914  HG3 LYS    56       8.438   1.036  15.629  1.00  0.00           H  
ATOM    915  CD  LYS    56       7.709   0.109  17.377  1.00  0.00           C  
ATOM    916  HD2 LYS    56       8.701   0.087  17.840  1.00  0.00           H  
ATOM    917  HD3 LYS    56       6.986   0.355  18.157  1.00  0.00           H  
ATOM    918  CE  LYS    56       7.520  -1.277  16.787  1.00  0.00           C  
ATOM    919  HE2 LYS    56       6.606  -1.168  16.204  1.00  0.00           H  
ATOM    920  HE3 LYS    56       8.317  -1.386  16.045  1.00  0.00           H  
ATOM    921  NZ  LYS    56       7.425  -2.319  17.719  1.00  0.00           N  
ATOM    922  HZ1 LYS    56       6.525  -2.346  18.176  1.00  0.00           H  
ATOM    923  HZ2 LYS    56       7.632  -3.209  17.270  1.00  0.00           H  
ATOM    924  HZ3 LYS    56       8.152  -2.247  18.410  1.00  0.00           H  
ATOM    925  C   LYS    56       7.225   5.074  16.092  1.00  0.00           C  
ATOM    926  O   LYS    56       6.045   5.482  15.912  1.00  0.00           O  
ATOM    927  N   ALA    57       8.202   5.913  16.538  1.00  0.00           N  
ATOM    928  H   ALA    57       9.131   5.570  16.703  1.00  0.00           H  
ATOM    929  CA  ALA    57       8.162   7.264  16.932  1.00  0.00           C  
ATOM    930  HA  ALA    57       7.242   7.330  17.525  1.00  0.00           H  
ATOM    931  CB  ALA    57       9.282   7.603  17.812  1.00  0.00           C  
ATOM    932  HB1 ALA    57       9.227   6.874  18.632  1.00  0.00           H  
ATOM    933  HB2 ALA    57      10.265   7.543  17.340  1.00  0.00           H  
ATOM    934  HB3 ALA    57       9.167   8.590  18.249  1.00  0.00           H  
ATOM    935  C   ALA    57       8.123   8.265  15.773  1.00  0.00           C  
ATOM    936  O   ALA    57       8.013   9.503  16.081  1.00  0.00           O  
ATOM    937  N   SER    58       8.176   7.877  14.505  1.00  0.00           N  
ATOM    938  H   SER    58       8.359   6.899  14.303  1.00  0.00           H  
ATOM    939  CA  SER    58       8.238   8.657  13.201  1.00  0.00           C  
ATOM    940  HA  SER    58       8.679   9.641  13.378  1.00  0.00           H  
ATOM    941  CB  SER    58       9.006   7.925  12.210  1.00  0.00           C  
ATOM    942  HB2 SER    58       9.971   7.533  12.497  1.00  0.00           H  
ATOM    943  HB3 SER    58       8.431   7.104  11.781  1.00  0.00           H  
ATOM    944  OG  SER    58       9.184   8.875  11.111  1.00  0.00           O  
ATOM    945  HG  SER    58       9.532   9.731  11.386  1.00  0.00           H  
ATOM    946  C   SER    58       6.885   9.023  12.600  1.00  0.00           C  
ATOM    947  O   SER    58       6.237   8.210  11.894  1.00  0.00           O  
ATOM    948  N   GLU    59       6.458  10.314  12.870  1.00  0.00           N  
ATOM    949  H   GLU    59       7.032  11.007  13.329  1.00  0.00           H  
ATOM    950  CA  GLU    59       5.254  10.838  12.323  1.00  0.00           C  
ATOM    951  HA  GLU    59       4.534  10.038  12.471  1.00  0.00           H  
ATOM    952  CB  GLU    59       4.868  12.102  13.104  1.00  0.00           C  
ATOM    953  HB2 GLU    59       5.033  11.963  14.168  1.00  0.00           H  
ATOM    954  HB3 GLU    59       5.592  12.818  12.705  1.00  0.00           H  
ATOM    955  CG  GLU    59       3.452  12.583  12.839  1.00  0.00           C  
ATOM    956  HG2 GLU    59       3.280  13.618  13.130  1.00  0.00           H  
ATOM    957  HG3 GLU    59       3.411  12.559  11.749  1.00  0.00           H  
ATOM    958  CD  GLU    59       2.430  11.649  13.467  1.00  0.00           C  
ATOM    959  OE1 GLU    59       2.797  10.924  14.430  1.00  0.00           O  
ATOM    960  OE2 GLU    59       1.250  11.511  13.063  1.00  0.00           O  
ATOM    961  C   GLU    59       5.355  10.934  10.740  1.00  0.00           C  
ATOM    962  O   GLU    59       4.401  10.659  10.003  1.00  0.00           O  
ATOM    963  N   ASP    60       6.587  11.094  10.132  1.00  0.00           N  
ATOM    964  H   ASP    60       7.405  11.196  10.720  1.00  0.00           H  
ATOM    965  CA  ASP    60       6.725  11.173   8.667  1.00  0.00           C  
ATOM    966  HA  ASP    60       5.897  11.727   8.226  1.00  0.00           H  
ATOM    967  CB  ASP    60       8.100  11.810   8.303  1.00  0.00           C  
ATOM    968  HB2 ASP    60       8.848  11.096   8.646  1.00  0.00           H  
ATOM    969  HB3 ASP    60       8.157  11.849   7.222  1.00  0.00           H  
ATOM    970  CG  ASP    60       8.370  13.152   8.991  1.00  0.00           C  
ATOM    971  OD1 ASP    60       9.364  13.309   9.722  1.00  0.00           O  
ATOM    972  OD2 ASP    60       7.534  14.097   8.923  1.00  0.00           O  
ATOM    973  C   ASP    60       6.590   9.812   7.994  1.00  0.00           C  
ATOM    974  O   ASP    60       6.146   9.807   6.848  1.00  0.00           O  
ATOM    975  N   LEU    61       6.699   8.705   8.728  1.00  0.00           N  
ATOM    976  H   LEU    61       7.055   8.788   9.671  1.00  0.00           H  
ATOM    977  CA  LEU    61       6.492   7.332   8.117  1.00  0.00           C  
ATOM    978  HA  LEU    61       6.941   7.174   7.134  1.00  0.00           H  
ATOM    979  CB  LEU    61       7.229   6.353   9.141  1.00  0.00           C  
ATOM    980  HB2 LEU    61       8.253   6.728   9.096  1.00  0.00           H  
ATOM    981  HB3 LEU    61       6.789   6.432  10.140  1.00  0.00           H  
ATOM    982  CG  LEU    61       7.223   4.912   8.687  1.00  0.00           C  
ATOM    983  HG  LEU    61       7.021   4.940   7.616  1.00  0.00           H  
ATOM    984  CD1 LEU    61       8.606   4.285   8.910  1.00  0.00           C  
ATOM    985 HD11 LEU    61       8.655   4.065   9.979  1.00  0.00           H  
ATOM    986 HD12 LEU    61       8.739   3.450   8.224  1.00  0.00           H  
ATOM    987 HD13 LEU    61       9.458   4.966   8.796  1.00  0.00           H  
ATOM    988  CD2 LEU    61       6.161   4.122   9.416  1.00  0.00           C  
ATOM    989 HD21 LEU    61       5.378   4.739   9.859  1.00  0.00           H  
ATOM    990 HD22 LEU    61       5.812   3.437   8.636  1.00  0.00           H  
ATOM    991 HD23 LEU    61       6.555   3.572  10.271  1.00  0.00           H  
ATOM    992  C   LEU    61       5.054   7.070   7.933  1.00  0.00           C  
ATOM    993  O   LEU    61       4.679   6.682   6.866  1.00  0.00           O  
ATOM    994  N   LYS    62       4.256   7.334   9.047  1.00  0.00           N  
ATOM    995  H   LYS    62       4.634   7.781   9.876  1.00  0.00           H  
ATOM    996  CA  LYS    62       2.760   7.217   8.971  1.00  0.00           C  
ATOM    997  HA  LYS    62       2.393   6.217   8.742  1.00  0.00           H  
ATOM    998  CB  LYS    62       2.101   7.702  10.306  1.00  0.00           C  
ATOM    999  HB2 LYS    62       2.276   8.733  10.590  1.00  0.00           H  
ATOM   1000  HB3 LYS    62       1.042   7.524  10.145  1.00  0.00           H  
ATOM   1001  CG  LYS    62       2.428   6.690  11.477  1.00  0.00           C  
ATOM   1002  HG2 LYS    62       1.902   5.762  11.292  1.00  0.00           H  
ATOM   1003  HG3 LYS    62       3.481   6.466  11.570  1.00  0.00           H  
ATOM   1004  CD  LYS    62       2.048   7.382  12.749  1.00  0.00           C  
ATOM   1005  HD2 LYS    62       2.542   8.349  12.874  1.00  0.00           H  
ATOM   1006  HD3 LYS    62       1.014   7.717  12.802  1.00  0.00           H  
ATOM   1007  CE  LYS    62       2.254   6.438  14.031  1.00  0.00           C  
ATOM   1008  HE2 LYS    62       1.598   6.745  14.849  1.00  0.00           H  
ATOM   1009  HE3 LYS    62       1.975   5.424  13.754  1.00  0.00           H  
ATOM   1010  NZ  LYS    62       3.618   6.374  14.608  1.00  0.00           N  
ATOM   1011  HZ1 LYS    62       4.306   6.072  13.939  1.00  0.00           H  
ATOM   1012  HZ2 LYS    62       3.903   7.294  14.921  1.00  0.00           H  
ATOM   1013  HZ3 LYS    62       3.701   5.794  15.433  1.00  0.00           H  
ATOM   1014  C   LYS    62       2.222   8.060   7.757  1.00  0.00           C  
ATOM   1015  O   LYS    62       1.280   7.523   7.088  1.00  0.00           O  
ATOM   1016  N   LYS    63       2.656   9.286   7.474  1.00  0.00           N  
ATOM   1017  H   LYS    63       3.477   9.647   7.954  1.00  0.00           H  
ATOM   1018  CA  LYS    63       2.054  10.094   6.374  1.00  0.00           C  
ATOM   1019  HA  LYS    63       0.966  10.154   6.471  1.00  0.00           H  
ATOM   1020  CB  LYS    63       2.625  11.541   6.254  1.00  0.00           C  
ATOM   1021  HB2 LYS    63       3.684  11.448   6.020  1.00  0.00           H  
ATOM   1022  HB3 LYS    63       2.269  12.126   5.402  1.00  0.00           H  
ATOM   1023  CG  LYS    63       2.133  12.301   7.527  1.00  0.00           C  
ATOM   1024  HG2 LYS    63       1.083  12.523   7.315  1.00  0.00           H  
ATOM   1025  HG3 LYS    63       2.062  11.644   8.397  1.00  0.00           H  
ATOM   1026  CD  LYS    63       3.095  13.418   7.972  1.00  0.00           C  
ATOM   1027  HD2 LYS    63       4.035  12.974   8.292  1.00  0.00           H  
ATOM   1028  HD3 LYS    63       3.180  14.108   7.130  1.00  0.00           H  
ATOM   1029  CE  LYS    63       2.321  14.043   9.103  1.00  0.00           C  
ATOM   1030  HE2 LYS    63       1.386  14.343   8.629  1.00  0.00           H  
ATOM   1031  HE3 LYS    63       1.994  13.418   9.926  1.00  0.00           H  
ATOM   1032  NZ  LYS    63       2.950  15.343   9.570  1.00  0.00           N  
ATOM   1033  HZ1 LYS    63       2.505  15.557  10.445  1.00  0.00           H  
ATOM   1034  HZ2 LYS    63       3.940  15.174   9.706  1.00  0.00           H  
ATOM   1035  HZ3 LYS    63       2.684  16.046   8.899  1.00  0.00           H  
ATOM   1036  C   LYS    63       2.147   9.337   5.086  1.00  0.00           C  
ATOM   1037  O   LYS    63       1.192   8.912   4.460  1.00  0.00           O  
ATOM   1038  N   HIE    64       3.427   8.997   4.815  1.00  0.00           N  
ATOM   1039  H   HIE    64       4.109   9.517   5.342  1.00  0.00           H  
ATOM   1040  CA  HIE    64       3.867   8.054   3.747  1.00  0.00           C  
ATOM   1041  HA  HIE    64       3.622   8.562   2.816  1.00  0.00           H  
ATOM   1042  CB  HIE    64       5.412   7.867   3.807  1.00  0.00           C  
ATOM   1043  HB2 HIE    64       5.953   8.802   3.923  1.00  0.00           H  
ATOM   1044  HB3 HIE    64       5.605   7.234   4.672  1.00  0.00           H  
ATOM   1045  CG  HIE    64       6.075   7.199   2.580  1.00  0.00           C  
ATOM   1046  ND1 HIE    64       7.347   6.747   2.524  1.00  0.00           N  
ATOM   1047  CE1 HIE    64       7.577   6.459   1.262  1.00  0.00           C  
ATOM   1048  HE1 HIE    64       8.554   6.177   0.884  1.00  0.00           H  
ATOM   1049  NE2 HIE    64       6.479   6.526   0.488  1.00  0.00           N  
ATOM   1050  HE2 HIE    64       6.375   6.106  -0.422  1.00  0.00           H  
ATOM   1051  CD2 HIE    64       5.481   6.939   1.351  1.00  0.00           C  
ATOM   1052  HD2 HIE    64       4.437   7.051   1.076  1.00  0.00           H  
ATOM   1053  C   HIE    64       3.055   6.746   3.676  1.00  0.00           C  
ATOM   1054  O   HIE    64       2.539   6.437   2.643  1.00  0.00           O  
ATOM   1055  N   GLY    65       2.891   6.100   4.785  1.00  0.00           N  
ATOM   1056  H   GLY    65       3.280   6.509   5.624  1.00  0.00           H  
ATOM   1057  CA  GLY    65       2.095   4.868   4.911  1.00  0.00           C  
ATOM   1058  HA2 GLY    65       2.613   3.988   4.523  1.00  0.00           H  
ATOM   1059  HA3 GLY    65       2.116   4.661   5.988  1.00  0.00           H  
ATOM   1060  C   GLY    65       0.593   4.981   4.484  1.00  0.00           C  
ATOM   1061  O   GLY    65      -0.006   4.176   3.764  1.00  0.00           O  
ATOM   1062  N   VAL    66       0.022   6.119   4.991  1.00  0.00           N  
ATOM   1063  H   VAL    66       0.507   6.453   5.816  1.00  0.00           H  
ATOM   1064  CA  VAL    66      -1.344   6.551   4.676  1.00  0.00           C  
ATOM   1065  HA  VAL    66      -1.953   5.651   4.801  1.00  0.00           H  
ATOM   1066  CB  VAL    66      -1.876   7.703   5.606  1.00  0.00           C  
ATOM   1067  HB  VAL    66      -1.162   8.512   5.622  1.00  0.00           H  
ATOM   1068  CG1 VAL    66      -3.227   8.194   5.106  1.00  0.00           C  
ATOM   1069 HG11 VAL    66      -3.618   8.911   5.832  1.00  0.00           H  
ATOM   1070 HG12 VAL    66      -3.133   8.625   4.119  1.00  0.00           H  
ATOM   1071 HG13 VAL    66      -3.908   7.342   4.975  1.00  0.00           H  
ATOM   1072  CG2 VAL    66      -2.135   7.248   7.058  1.00  0.00           C  
ATOM   1073 HG21 VAL    66      -1.192   6.956   7.525  1.00  0.00           H  
ATOM   1074 HG22 VAL    66      -2.648   8.081   7.545  1.00  0.00           H  
ATOM   1075 HG23 VAL    66      -2.913   6.494   7.085  1.00  0.00           H  
ATOM   1076  C   VAL    66      -1.518   6.928   3.199  1.00  0.00           C  
ATOM   1077  O   VAL    66      -2.522   6.556   2.550  1.00  0.00           O  
ATOM   1078  N   THR    67      -0.638   7.623   2.583  1.00  0.00           N  
ATOM   1079  H   THR    67       0.136   7.986   3.132  1.00  0.00           H  
ATOM   1080  CA  THR    67      -0.763   8.102   1.196  1.00  0.00           C  
ATOM   1081  HA  THR    67      -1.805   8.331   1.001  1.00  0.00           H  
ATOM   1082  CB  THR    67       0.177   9.375   0.986  1.00  0.00           C  
ATOM   1083  HB  THR    67       0.313   9.565  -0.075  1.00  0.00           H  
ATOM   1084  CG2 THR    67      -0.228  10.693   1.659  1.00  0.00           C  
ATOM   1085 HG21 THR    67      -0.834  10.444   2.528  1.00  0.00           H  
ATOM   1086 HG22 THR    67       0.548  11.223   2.196  1.00  0.00           H  
ATOM   1087 HG23 THR    67      -0.796  11.345   0.985  1.00  0.00           H  
ATOM   1088  OG1 THR    67       1.475   9.147   1.425  1.00  0.00           O  
ATOM   1089  HG1 THR    67       1.420   9.133   2.376  1.00  0.00           H  
ATOM   1090  C   THR    67      -0.345   6.911   0.264  1.00  0.00           C  
ATOM   1091  O   THR    67      -0.723   6.911  -0.879  1.00  0.00           O  
ATOM   1092  N   VAL    68       0.322   5.865   0.653  1.00  0.00           N  
ATOM   1093  H   VAL    68       0.751   5.990   1.555  1.00  0.00           H  
ATOM   1094  CA  VAL    68       0.345   4.509  -0.061  1.00  0.00           C  
ATOM   1095  HA  VAL    68       0.493   4.778  -1.114  1.00  0.00           H  
ATOM   1096  CB  VAL    68       1.537   3.748   0.541  1.00  0.00           C  
ATOM   1097  HB  VAL    68       1.420   3.720   1.633  1.00  0.00           H  
ATOM   1098  CG1 VAL    68       1.592   2.257   0.115  1.00  0.00           C  
ATOM   1099 HG11 VAL    68       2.496   1.748   0.467  1.00  0.00           H  
ATOM   1100 HG12 VAL    68       0.726   1.710   0.499  1.00  0.00           H  
ATOM   1101 HG13 VAL    68       1.629   2.151  -0.978  1.00  0.00           H  
ATOM   1102  CG2 VAL    68       2.970   4.302   0.231  1.00  0.00           C  
ATOM   1103 HG21 VAL    68       3.200   4.241  -0.830  1.00  0.00           H  
ATOM   1104 HG22 VAL    68       2.945   5.360   0.503  1.00  0.00           H  
ATOM   1105 HG23 VAL    68       3.741   3.787   0.812  1.00  0.00           H  
ATOM   1106  C   VAL    68      -0.999   3.771   0.094  1.00  0.00           C  
ATOM   1107  O   VAL    68      -1.670   3.500  -0.929  1.00  0.00           O  
ATOM   1108  N   LEU    69      -1.391   3.461   1.301  1.00  0.00           N  
ATOM   1109  H   LEU    69      -0.856   3.736   2.104  1.00  0.00           H  
ATOM   1110  CA  LEU    69      -2.552   2.602   1.504  1.00  0.00           C  
ATOM   1111  HA  LEU    69      -2.385   1.688   0.941  1.00  0.00           H  
ATOM   1112  CB  LEU    69      -2.536   2.204   2.897  1.00  0.00           C  
ATOM   1113  HB2 LEU    69      -1.590   1.719   3.137  1.00  0.00           H  
ATOM   1114  HB3 LEU    69      -2.769   3.085   3.493  1.00  0.00           H  
ATOM   1115  CG  LEU    69      -3.585   1.118   3.188  1.00  0.00           C  
ATOM   1116  HG  LEU    69      -4.560   1.520   2.902  1.00  0.00           H  
ATOM   1117  CD1 LEU    69      -3.488  -0.248   2.549  1.00  0.00           C  
ATOM   1118 HD11 LEU    69      -4.390  -0.797   2.821  1.00  0.00           H  
ATOM   1119 HD12 LEU    69      -3.400  -0.190   1.459  1.00  0.00           H  
ATOM   1120 HD13 LEU    69      -2.531  -0.659   2.871  1.00  0.00           H  
ATOM   1121  CD2 LEU    69      -3.576   0.933   4.745  1.00  0.00           C  
ATOM   1122 HD21 LEU    69      -3.796   1.846   5.285  1.00  0.00           H  
ATOM   1123 HD22 LEU    69      -4.322   0.190   5.047  1.00  0.00           H  
ATOM   1124 HD23 LEU    69      -2.607   0.638   5.143  1.00  0.00           H  
ATOM   1125  C   LEU    69      -3.867   3.252   1.051  1.00  0.00           C  
ATOM   1126  O   LEU    69      -4.721   2.486   0.695  1.00  0.00           O  
ATOM   1127  N   THR    70      -3.991   4.554   1.080  1.00  0.00           N  
ATOM   1128  H   THR    70      -3.219   5.108   1.398  1.00  0.00           H  
ATOM   1129  CA  THR    70      -5.184   5.186   0.532  1.00  0.00           C  
ATOM   1130  HA  THR    70      -6.006   4.620   0.973  1.00  0.00           H  
ATOM   1131  CB  THR    70      -5.272   6.563   1.114  1.00  0.00           C  
ATOM   1132  HB  THR    70      -4.460   7.239   0.880  1.00  0.00           H  
ATOM   1133  CG2 THR    70      -6.533   7.237   0.603  1.00  0.00           C  
ATOM   1134 HG21 THR    70      -6.442   7.492  -0.452  1.00  0.00           H  
ATOM   1135 HG22 THR    70      -7.386   6.592   0.785  1.00  0.00           H  
ATOM   1136 HG23 THR    70      -6.797   8.147   1.142  1.00  0.00           H  
ATOM   1137  OG1 THR    70      -5.498   6.529   2.542  1.00  0.00           O  
ATOM   1138  HG1 THR    70      -4.656   6.416   2.984  1.00  0.00           H  
ATOM   1139  C   THR    70      -5.407   5.002  -0.974  1.00  0.00           C  
ATOM   1140  O   THR    70      -6.527   5.001  -1.450  1.00  0.00           O  
ATOM   1141  N   ALA    71      -4.351   4.671  -1.745  1.00  0.00           N  
ATOM   1142  H   ALA    71      -3.400   4.782  -1.435  1.00  0.00           H  
ATOM   1143  CA  ALA    71      -4.584   4.193  -3.124  1.00  0.00           C  
ATOM   1144  HA  ALA    71      -5.087   5.036  -3.589  1.00  0.00           H  
ATOM   1145  CB  ALA    71      -3.255   4.097  -3.826  1.00  0.00           C  
ATOM   1146  HB1 ALA    71      -3.502   4.053  -4.882  1.00  0.00           H  
ATOM   1147  HB2 ALA    71      -2.595   4.916  -3.553  1.00  0.00           H  
ATOM   1148  HB3 ALA    71      -2.727   3.169  -3.586  1.00  0.00           H  
ATOM   1149  C   ALA    71      -5.436   2.907  -3.269  1.00  0.00           C  
ATOM   1150  O   ALA    71      -6.436   2.879  -3.943  1.00  0.00           O  
ATOM   1151  N   LEU    72      -5.090   1.875  -2.405  1.00  0.00           N  
ATOM   1152  H   LEU    72      -4.520   2.174  -1.629  1.00  0.00           H  
ATOM   1153  CA  LEU    72      -5.881   0.655  -2.193  1.00  0.00           C  
ATOM   1154  HA  LEU    72      -5.911   0.180  -3.173  1.00  0.00           H  
ATOM   1155  CB  LEU    72      -5.250  -0.279  -1.173  1.00  0.00           C  
ATOM   1156  HB2 LEU    72      -4.169  -0.228  -1.288  1.00  0.00           H  
ATOM   1157  HB3 LEU    72      -5.573   0.066  -0.197  1.00  0.00           H  
ATOM   1158  CG  LEU    72      -5.592  -1.820  -1.392  1.00  0.00           C  
ATOM   1159  HG  LEU    72      -6.680  -1.862  -1.501  1.00  0.00           H  
ATOM   1160  CD1 LEU    72      -4.802  -2.389  -2.601  1.00  0.00           C  
ATOM   1161 HD11 LEU    72      -4.759  -3.474  -2.670  1.00  0.00           H  
ATOM   1162 HD12 LEU    72      -5.375  -2.143  -3.495  1.00  0.00           H  
ATOM   1163 HD13 LEU    72      -3.763  -2.077  -2.674  1.00  0.00           H  
ATOM   1164  CD2 LEU    72      -5.350  -2.528  -0.059  1.00  0.00           C  
ATOM   1165 HD21 LEU    72      -5.841  -2.044   0.773  1.00  0.00           H  
ATOM   1166 HD22 LEU    72      -5.785  -3.530  -0.115  1.00  0.00           H  
ATOM   1167 HD23 LEU    72      -4.293  -2.674   0.153  1.00  0.00           H  
ATOM   1168  C   LEU    72      -7.313   1.039  -1.702  1.00  0.00           C  
ATOM   1169  O   LEU    72      -8.279   0.323  -2.051  1.00  0.00           O  
ATOM   1170  N   GLY    73      -7.409   2.161  -0.999  1.00  0.00           N  
ATOM   1171  H   GLY    73      -6.583   2.659  -0.696  1.00  0.00           H  
ATOM   1172  CA  GLY    73      -8.653   2.622  -0.393  1.00  0.00           C  
ATOM   1173  HA2 GLY    73      -9.124   1.736   0.027  1.00  0.00           H  
ATOM   1174  HA3 GLY    73      -8.466   3.398   0.343  1.00  0.00           H  
ATOM   1175  C   GLY    73      -9.624   3.167  -1.424  1.00  0.00           C  
ATOM   1176  O   GLY    73     -10.836   2.907  -1.385  1.00  0.00           O  
ATOM   1177  N   ALA    74      -9.065   3.861  -2.384  1.00  0.00           N  
ATOM   1178  H   ALA    74      -8.096   4.150  -2.309  1.00  0.00           H  
ATOM   1179  CA  ALA    74      -9.699   4.265  -3.667  1.00  0.00           C  
ATOM   1180  HA  ALA    74     -10.579   4.898  -3.503  1.00  0.00           H  
ATOM   1181  CB  ALA    74      -8.770   5.233  -4.442  1.00  0.00           C  
ATOM   1182  HB1 ALA    74      -7.699   5.021  -4.515  1.00  0.00           H  
ATOM   1183  HB2 ALA    74      -9.059   5.275  -5.490  1.00  0.00           H  
ATOM   1184  HB3 ALA    74      -8.929   6.197  -3.975  1.00  0.00           H  
ATOM   1185  C   ALA    74     -10.155   2.994  -4.475  1.00  0.00           C  
ATOM   1186  O   ALA    74     -11.356   2.920  -4.765  1.00  0.00           O  
ATOM   1187  N   ILE    75      -9.273   2.035  -4.705  1.00  0.00           N  
ATOM   1188  H   ILE    75      -8.357   2.157  -4.302  1.00  0.00           H  
ATOM   1189  CA  ILE    75      -9.640   0.838  -5.503  1.00  0.00           C  
ATOM   1190  HA  ILE    75     -10.097   1.184  -6.432  1.00  0.00           H  
ATOM   1191  CB  ILE    75      -8.431  -0.136  -5.681  1.00  0.00           C  
ATOM   1192  HB  ILE    75      -7.958  -0.496  -4.764  1.00  0.00           H  
ATOM   1193  CG2 ILE    75      -8.762  -1.423  -6.552  1.00  0.00           C  
ATOM   1194 HG21 ILE    75      -9.749  -1.761  -6.221  1.00  0.00           H  
ATOM   1195 HG22 ILE    75      -8.823  -1.118  -7.591  1.00  0.00           H  
ATOM   1196 HG23 ILE    75      -8.041  -2.234  -6.427  1.00  0.00           H  
ATOM   1197  CG1 ILE    75      -7.343   0.623  -6.467  1.00  0.00           C  
ATOM   1198 HG12 ILE    75      -7.820   1.028  -7.353  1.00  0.00           H  
ATOM   1199 HG13 ILE    75      -7.041   1.483  -5.867  1.00  0.00           H  
ATOM   1200  CD1 ILE    75      -6.028  -0.132  -6.679  1.00  0.00           C  
ATOM   1201 HD11 ILE    75      -6.117  -0.872  -7.476  1.00  0.00           H  
ATOM   1202 HD12 ILE    75      -5.302   0.603  -7.027  1.00  0.00           H  
ATOM   1203 HD13 ILE    75      -5.678  -0.704  -5.819  1.00  0.00           H  
ATOM   1204  C   ILE    75     -10.766  -0.005  -4.734  1.00  0.00           C  
ATOM   1205  O   ILE    75     -11.630  -0.499  -5.386  1.00  0.00           O  
ATOM   1206  N   LEU    76     -10.595  -0.137  -3.428  1.00  0.00           N  
ATOM   1207  H   LEU    76      -9.735   0.224  -3.037  1.00  0.00           H  
ATOM   1208  CA  LEU    76     -11.499  -0.899  -2.620  1.00  0.00           C  
ATOM   1209  HA  LEU    76     -11.645  -1.878  -3.080  1.00  0.00           H  
ATOM   1210  CB  LEU    76     -11.020  -1.076  -1.169  1.00  0.00           C  
ATOM   1211  HB2 LEU    76     -10.806  -0.120  -0.696  1.00  0.00           H  
ATOM   1212  HB3 LEU    76     -11.934  -1.217  -0.588  1.00  0.00           H  
ATOM   1213  CG  LEU    76     -10.020  -2.158  -1.039  1.00  0.00           C  
ATOM   1214  HG  LEU    76      -9.463  -2.206  -1.976  1.00  0.00           H  
ATOM   1215  CD1 LEU    76      -9.095  -1.994   0.169  1.00  0.00           C  
ATOM   1216 HD11 LEU    76      -8.578  -2.933   0.383  1.00  0.00           H  
ATOM   1217 HD12 LEU    76      -8.407  -1.173  -0.032  1.00  0.00           H  
ATOM   1218 HD13 LEU    76      -9.816  -1.794   0.966  1.00  0.00           H  
ATOM   1219  CD2 LEU    76     -10.754  -3.480  -0.823  1.00  0.00           C  
ATOM   1220 HD21 LEU    76     -11.462  -3.578  -1.641  1.00  0.00           H  
ATOM   1221 HD22 LEU    76     -10.084  -4.341  -0.960  1.00  0.00           H  
ATOM   1222 HD23 LEU    76     -11.300  -3.529   0.113  1.00  0.00           H  
ATOM   1223  C   LEU    76     -12.930  -0.185  -2.667  1.00  0.00           C  
ATOM   1224  O   LEU    76     -13.894  -0.678  -3.273  1.00  0.00           O  
ATOM   1225  N   LYS    77     -13.025   1.029  -2.061  1.00  0.00           N  
ATOM   1226  H   LYS    77     -12.218   1.547  -1.757  1.00  0.00           H  
ATOM   1227  CA  LYS    77     -14.310   1.592  -1.655  1.00  0.00           C  
ATOM   1228  HA  LYS    77     -14.716   0.782  -1.049  1.00  0.00           H  
ATOM   1229  CB  LYS    77     -14.078   2.805  -0.766  1.00  0.00           C  
ATOM   1230  HB2 LYS    77     -14.929   3.101  -0.147  1.00  0.00           H  
ATOM   1231  HB3 LYS    77     -13.260   2.449  -0.143  1.00  0.00           H  
ATOM   1232  CG  LYS    77     -13.710   4.026  -1.665  1.00  0.00           C  
ATOM   1233  HG2 LYS    77     -12.896   3.804  -2.367  1.00  0.00           H  
ATOM   1234  HG3 LYS    77     -14.486   4.337  -2.360  1.00  0.00           H  
ATOM   1235  CD  LYS    77     -13.424   5.250  -0.758  1.00  0.00           C  
ATOM   1236  HD2 LYS    77     -12.737   4.892   0.022  1.00  0.00           H  
ATOM   1237  HD3 LYS    77     -12.892   6.022  -1.314  1.00  0.00           H  
ATOM   1238  CE  LYS    77     -14.724   5.746  -0.188  1.00  0.00           C  
ATOM   1239  HE2 LYS    77     -15.508   5.933  -0.923  1.00  0.00           H  
ATOM   1240  HE3 LYS    77     -15.037   5.019   0.564  1.00  0.00           H  
ATOM   1241  NZ  LYS    77     -14.564   7.042   0.535  1.00  0.00           N  
ATOM   1242  HZ1 LYS    77     -14.298   7.761  -0.120  1.00  0.00           H  
ATOM   1243  HZ2 LYS    77     -15.379   7.386   1.024  1.00  0.00           H  
ATOM   1244  HZ3 LYS    77     -13.827   6.919   1.219  1.00  0.00           H  
ATOM   1245  C   LYS    77     -15.265   1.788  -2.844  1.00  0.00           C  
ATOM   1246  O   LYS    77     -16.458   1.601  -2.702  1.00  0.00           O  
ATOM   1247  N   LYS    78     -14.711   2.154  -4.043  1.00  0.00           N  
ATOM   1248  H   LYS    78     -13.724   2.325  -3.999  1.00  0.00           H  
ATOM   1249  CA  LYS    78     -15.432   2.378  -5.306  1.00  0.00           C  
ATOM   1250  HA  LYS    78     -16.461   2.736  -5.195  1.00  0.00           H  
ATOM   1251  CB  LYS    78     -14.589   3.431  -6.099  1.00  0.00           C  
ATOM   1252  HB2 LYS    78     -13.658   2.875  -6.236  1.00  0.00           H  
ATOM   1253  HB3 LYS    78     -15.014   3.595  -7.087  1.00  0.00           H  
ATOM   1254  CG  LYS    78     -14.219   4.841  -5.474  1.00  0.00           C  
ATOM   1255  HG2 LYS    78     -13.383   4.713  -4.788  1.00  0.00           H  
ATOM   1256  HG3 LYS    78     -13.736   5.409  -6.275  1.00  0.00           H  
ATOM   1257  CD  LYS    78     -15.310   5.605  -4.687  1.00  0.00           C  
ATOM   1258  HD2 LYS    78     -15.775   4.940  -3.972  1.00  0.00           H  
ATOM   1259  HD3 LYS    78     -14.825   6.487  -4.252  1.00  0.00           H  
ATOM   1260  CE  LYS    78     -16.247   6.125  -5.759  1.00  0.00           C  
ATOM   1261  HE2 LYS    78     -15.739   6.650  -6.566  1.00  0.00           H  
ATOM   1262  HE3 LYS    78     -16.710   5.266  -6.249  1.00  0.00           H  
ATOM   1263  NZ  LYS    78     -17.301   6.936  -4.997  1.00  0.00           N  
ATOM   1264  HZ1 LYS    78     -17.942   7.353  -5.657  1.00  0.00           H  
ATOM   1265  HZ2 LYS    78     -17.753   6.361  -4.301  1.00  0.00           H  
ATOM   1266  HZ3 LYS    78     -16.933   7.753  -4.515  1.00  0.00           H  
ATOM   1267  C   LYS    78     -15.615   1.084  -6.161  1.00  0.00           C  
ATOM   1268  O   LYS    78     -16.261   1.238  -7.254  1.00  0.00           O  
ATOM   1269  N   LYS    79     -15.140  -0.162  -5.789  1.00  0.00           N  
ATOM   1270  H   LYS    79     -14.661  -0.223  -4.904  1.00  0.00           H  
ATOM   1271  CA  LYS    79     -15.369  -1.466  -6.441  1.00  0.00           C  
ATOM   1272  HA  LYS    79     -14.748  -2.218  -5.952  1.00  0.00           H  
ATOM   1273  CB  LYS    79     -16.778  -2.137  -6.353  1.00  0.00           C  
ATOM   1274  HB2 LYS    79     -17.493  -1.587  -6.963  1.00  0.00           H  
ATOM   1275  HB3 LYS    79     -16.749  -3.190  -6.641  1.00  0.00           H  
ATOM   1276  CG  LYS    79     -17.375  -2.190  -4.920  1.00  0.00           C  
ATOM   1277  HG2 LYS    79     -16.645  -2.746  -4.327  1.00  0.00           H  
ATOM   1278  HG3 LYS    79     -17.644  -1.222  -4.509  1.00  0.00           H  
ATOM   1279  CD  LYS    79     -18.685  -2.944  -4.786  1.00  0.00           C  
ATOM   1280  HD2 LYS    79     -18.709  -3.966  -5.179  1.00  0.00           H  
ATOM   1281  HD3 LYS    79     -18.882  -3.163  -3.731  1.00  0.00           H  
ATOM   1282  CE  LYS    79     -19.831  -2.214  -5.503  1.00  0.00           C  
ATOM   1283  HE2 LYS    79     -19.747  -1.129  -5.624  1.00  0.00           H  
ATOM   1284  HE3 LYS    79     -19.937  -2.624  -6.499  1.00  0.00           H  
ATOM   1285  NZ  LYS    79     -21.085  -2.548  -4.672  1.00  0.00           N  
ATOM   1286  HZ1 LYS    79     -21.865  -1.909  -4.817  1.00  0.00           H  
ATOM   1287  HZ2 LYS    79     -21.305  -3.527  -4.590  1.00  0.00           H  
ATOM   1288  HZ3 LYS    79     -20.706  -2.345  -3.755  1.00  0.00           H  
ATOM   1289  C   LYS    79     -14.823  -1.480  -7.847  1.00  0.00           C  
ATOM   1290  O   LYS    79     -15.555  -1.743  -8.810  1.00  0.00           O  
ATOM   1291  N   GLY    80     -13.561  -1.070  -8.088  1.00  0.00           N  
ATOM   1292  H   GLY    80     -13.021  -0.820  -7.266  1.00  0.00           H  
ATOM   1293  CA  GLY    80     -12.947  -0.916  -9.429  1.00  0.00           C  
ATOM   1294  HA2 GLY    80     -11.854  -0.916  -9.400  1.00  0.00           H  
ATOM   1295  HA3 GLY    80     -13.154  -1.802 -10.029  1.00  0.00           H  
ATOM   1296  C   GLY    80     -13.406   0.244 -10.305  1.00  0.00           C  
ATOM   1297  O   GLY    80     -12.862   0.439 -11.359  1.00  0.00           O  
ATOM   1298  N   HIE    81     -14.383   1.047  -9.824  1.00  0.00           N  
ATOM   1299  H   HIE    81     -15.026   0.644  -9.156  1.00  0.00           H  
ATOM   1300  CA  HIE    81     -14.829   2.252 -10.475  1.00  0.00           C  
ATOM   1301  HA  HIE    81     -14.533   2.136 -11.521  1.00  0.00           H  
ATOM   1302  CB  HIE    81     -16.417   2.377 -10.466  1.00  0.00           C  
ATOM   1303  HB2 HIE    81     -16.824   1.377 -10.382  1.00  0.00           H  
ATOM   1304  HB3 HIE    81     -16.760   2.831  -9.537  1.00  0.00           H  
ATOM   1305  CG  HIE    81     -16.950   3.318 -11.593  1.00  0.00           C  
ATOM   1306  ND1 HIE    81     -16.985   2.949 -12.969  1.00  0.00           N  
ATOM   1307  CE1 HIE    81     -17.611   4.011 -13.572  1.00  0.00           C  
ATOM   1308  HE1 HIE    81     -17.954   4.040 -14.590  1.00  0.00           H  
ATOM   1309  NE2 HIE    81     -17.848   5.024 -12.687  1.00  0.00           N  
ATOM   1310  HE2 HIE    81     -18.231   5.942 -12.862  1.00  0.00           H  
ATOM   1311  CD2 HIE    81     -17.562   4.555 -11.437  1.00  0.00           C  
ATOM   1312  HD2 HIE    81     -17.418   5.170 -10.556  1.00  0.00           H  
ATOM   1313  C   HIE    81     -14.069   3.536  -9.957  1.00  0.00           C  
ATOM   1314  O   HIE    81     -14.564   4.687 -10.069  1.00  0.00           O  
ATOM   1315  N   HIE    82     -12.844   3.363  -9.447  1.00  0.00           N  
ATOM   1316  H   HIE    82     -12.410   2.453  -9.536  1.00  0.00           H  
ATOM   1317  CA  HIE    82     -11.915   4.399  -8.930  1.00  0.00           C  
ATOM   1318  HA  HIE    82     -12.500   5.174  -8.444  1.00  0.00           H  
ATOM   1319  CB  HIE    82     -10.984   3.480  -8.057  1.00  0.00           C  
ATOM   1320  HB2 HIE    82     -10.284   4.144  -7.551  1.00  0.00           H  
ATOM   1321  HB3 HIE    82     -11.586   3.071  -7.241  1.00  0.00           H  
ATOM   1322  CG  HIE    82     -10.165   2.440  -8.850  1.00  0.00           C  
ATOM   1323  ND1 HIE    82     -10.598   1.172  -9.068  1.00  0.00           N  
ATOM   1324  CE1 HIE    82      -9.726   0.731 -10.015  1.00  0.00           C  
ATOM   1325  HE1 HIE    82      -9.770  -0.302 -10.324  1.00  0.00           H  
ATOM   1326  NE2 HIE    82      -8.761   1.601 -10.271  1.00  0.00           N  
ATOM   1327  HE2 HIE    82      -7.912   1.348 -10.753  1.00  0.00           H  
ATOM   1328  CD2 HIE    82      -9.036   2.720  -9.577  1.00  0.00           C  
ATOM   1329  HD2 HIE    82      -8.446   3.626  -9.543  1.00  0.00           H  
ATOM   1330  C   HIE    82     -11.141   5.185 -10.076  1.00  0.00           C  
ATOM   1331  O   HIE    82     -10.079   5.720  -9.792  1.00  0.00           O  
ATOM   1332  N   GLU    83     -11.647   5.281 -11.340  1.00  0.00           N  
ATOM   1333  H   GLU    83     -12.538   4.835 -11.528  1.00  0.00           H  
ATOM   1334  CA  GLU    83     -10.831   5.843 -12.460  1.00  0.00           C  
ATOM   1335  HA  GLU    83      -9.813   5.460 -12.438  1.00  0.00           H  
ATOM   1336  CB  GLU    83     -11.552   5.387 -13.761  1.00  0.00           C  
ATOM   1337  HB2 GLU    83     -11.799   4.329 -13.823  1.00  0.00           H  
ATOM   1338  HB3 GLU    83     -12.499   5.924 -13.809  1.00  0.00           H  
ATOM   1339  CG  GLU    83     -10.871   5.568 -15.180  1.00  0.00           C  
ATOM   1340  HG2 GLU    83     -11.362   4.893 -15.886  1.00  0.00           H  
ATOM   1341  HG3 GLU    83     -11.045   6.617 -15.412  1.00  0.00           H  
ATOM   1342  CD  GLU    83      -9.376   5.286 -15.164  1.00  0.00           C  
ATOM   1343  OE1 GLU    83      -8.649   5.927 -15.898  1.00  0.00           O  
ATOM   1344  OE2 GLU    83      -8.975   4.415 -14.393  1.00  0.00           O  
ATOM   1345  C   GLU    83     -10.620   7.370 -12.315  1.00  0.00           C  
ATOM   1346  O   GLU    83      -9.702   7.876 -12.953  1.00  0.00           O  
ATOM   1347  N   ALA    84     -11.572   8.133 -11.663  1.00  0.00           N  
ATOM   1348  H   ALA    84     -12.318   7.629 -11.213  1.00  0.00           H  
ATOM   1349  CA  ALA    84     -11.318   9.455 -11.136  1.00  0.00           C  
ATOM   1350  HA  ALA    84     -10.640   9.980 -11.800  1.00  0.00           H  
ATOM   1351  CB  ALA    84     -12.706  10.157 -11.081  1.00  0.00           C  
ATOM   1352  HB1 ALA    84     -13.453   9.666 -10.458  1.00  0.00           H  
ATOM   1353  HB2 ALA    84     -12.542  11.123 -10.600  1.00  0.00           H  
ATOM   1354  HB3 ALA    84     -13.084  10.172 -12.100  1.00  0.00           H  
ATOM   1355  C   ALA    84     -10.575   9.431  -9.719  1.00  0.00           C  
ATOM   1356  O   ALA    84      -9.575  10.127  -9.566  1.00  0.00           O  
ATOM   1357  N   GLU    85     -11.114   8.756  -8.740  1.00  0.00           N  
ATOM   1358  H   GLU    85     -11.792   8.067  -9.035  1.00  0.00           H  
ATOM   1359  CA  GLU    85     -10.712   8.781  -7.313  1.00  0.00           C  
ATOM   1360  HA  GLU    85     -10.964   9.734  -6.832  1.00  0.00           H  
ATOM   1361  CB  GLU    85     -11.581   7.706  -6.628  1.00  0.00           C  
ATOM   1362  HB2 GLU    85     -12.633   7.849  -6.877  1.00  0.00           H  
ATOM   1363  HB3 GLU    85     -11.344   6.673  -6.868  1.00  0.00           H  
ATOM   1364  CG  GLU    85     -11.503   7.750  -5.044  1.00  0.00           C  
ATOM   1365  HG2 GLU    85     -11.934   6.890  -4.536  1.00  0.00           H  
ATOM   1366  HG3 GLU    85     -10.427   7.690  -4.888  1.00  0.00           H  
ATOM   1367  CD  GLU    85     -12.036   8.976  -4.368  1.00  0.00           C  
ATOM   1368  OE1 GLU    85     -11.508   9.285  -3.281  1.00  0.00           O  
ATOM   1369  OE2 GLU    85     -13.047   9.504  -4.795  1.00  0.00           O  
ATOM   1370  C   GLU    85      -9.168   8.539  -7.089  1.00  0.00           C  
ATOM   1371  O   GLU    85      -8.606   8.990  -6.111  1.00  0.00           O  
ATOM   1372  N   LEU    86      -8.547   7.819  -7.967  1.00  0.00           N  
ATOM   1373  H   LEU    86      -9.033   7.650  -8.837  1.00  0.00           H  
ATOM   1374  CA  LEU    86      -7.192   7.373  -7.854  1.00  0.00           C  
ATOM   1375  HA  LEU    86      -6.884   7.320  -6.810  1.00  0.00           H  
ATOM   1376  CB  LEU    86      -7.094   5.876  -8.332  1.00  0.00           C  
ATOM   1377  HB2 LEU    86      -7.730   5.256  -7.697  1.00  0.00           H  
ATOM   1378  HB3 LEU    86      -7.456   5.858  -9.358  1.00  0.00           H  
ATOM   1379  CG  LEU    86      -5.710   5.130  -8.333  1.00  0.00           C  
ATOM   1380  HG  LEU    86      -4.834   5.667  -8.717  1.00  0.00           H  
ATOM   1381  CD1 LEU    86      -5.242   4.749  -6.910  1.00  0.00           C  
ATOM   1382 HD11 LEU    86      -5.807   3.958  -6.426  1.00  0.00           H  
ATOM   1383 HD12 LEU    86      -4.208   4.403  -6.935  1.00  0.00           H  
ATOM   1384 HD13 LEU    86      -5.203   5.632  -6.266  1.00  0.00           H  
ATOM   1385  CD2 LEU    86      -5.690   3.772  -9.080  1.00  0.00           C  
ATOM   1386 HD21 LEU    86      -4.690   3.341  -8.959  1.00  0.00           H  
ATOM   1387 HD22 LEU    86      -6.330   2.998  -8.650  1.00  0.00           H  
ATOM   1388 HD23 LEU    86      -6.014   3.858 -10.119  1.00  0.00           H  
ATOM   1389  C   LEU    86      -6.185   8.382  -8.482  1.00  0.00           C  
ATOM   1390  O   LEU    86      -5.009   8.179  -8.183  1.00  0.00           O  
ATOM   1391  N   LYS    87      -6.654   9.345  -9.282  1.00  0.00           N  
ATOM   1392  H   LYS    87      -7.658   9.429  -9.329  1.00  0.00           H  
ATOM   1393  CA  LYS    87      -5.770  10.193 -10.058  1.00  0.00           C  
ATOM   1394  HA  LYS    87      -5.100   9.469 -10.510  1.00  0.00           H  
ATOM   1395  CB  LYS    87      -6.474  11.040 -11.125  1.00  0.00           C  
ATOM   1396  HB2 LYS    87      -7.207  11.696 -10.674  1.00  0.00           H  
ATOM   1397  HB3 LYS    87      -5.683  11.570 -11.655  1.00  0.00           H  
ATOM   1398  CG  LYS    87      -7.173  10.199 -12.148  1.00  0.00           C  
ATOM   1399  HG2 LYS    87      -8.093   9.823 -11.704  1.00  0.00           H  
ATOM   1400  HG3 LYS    87      -7.428  10.830 -13.007  1.00  0.00           H  
ATOM   1401  CD  LYS    87      -6.445   9.036 -12.718  1.00  0.00           C  
ATOM   1402  HD2 LYS    87      -6.231   8.414 -11.856  1.00  0.00           H  
ATOM   1403  HD3 LYS    87      -7.116   8.451 -13.329  1.00  0.00           H  
ATOM   1404  CE  LYS    87      -5.177   9.360 -13.435  1.00  0.00           C  
ATOM   1405  HE2 LYS    87      -4.447   9.985 -12.926  1.00  0.00           H  
ATOM   1406  HE3 LYS    87      -4.669   8.405 -13.598  1.00  0.00           H  
ATOM   1407  NZ  LYS    87      -5.495   9.938 -14.760  1.00  0.00           N  
ATOM   1408  HZ1 LYS    87      -6.212   9.331 -15.141  1.00  0.00           H  
ATOM   1409  HZ2 LYS    87      -5.965  10.827 -14.776  1.00  0.00           H  
ATOM   1410  HZ3 LYS    87      -4.768   9.789 -15.453  1.00  0.00           H  
ATOM   1411  C   LYS    87      -4.762  10.961  -9.161  1.00  0.00           C  
ATOM   1412  O   LYS    87      -3.533  10.922  -9.367  1.00  0.00           O  
ATOM   1413  N   PRO    88      -5.239  11.775  -8.199  1.00  0.00           N  
ATOM   1414  CD  PRO    88      -6.625  12.169  -7.912  1.00  0.00           C  
ATOM   1415  HD2 PRO    88      -7.309  11.322  -7.974  1.00  0.00           H  
ATOM   1416  HD3 PRO    88      -6.972  12.981  -8.566  1.00  0.00           H  
ATOM   1417  CG  PRO    88      -6.567  12.548  -6.457  1.00  0.00           C  
ATOM   1418  HG2 PRO    88      -6.449  11.677  -5.812  1.00  0.00           H  
ATOM   1419  HG3 PRO    88      -7.397  13.216  -6.213  1.00  0.00           H  
ATOM   1420  CB  PRO    88      -5.277  13.317  -6.412  1.00  0.00           C  
ATOM   1421  HB2 PRO    88      -4.971  13.495  -5.379  1.00  0.00           H  
ATOM   1422  HB3 PRO    88      -5.479  14.315  -6.798  1.00  0.00           H  
ATOM   1423  CA  PRO    88      -4.327  12.441  -7.274  1.00  0.00           C  
ATOM   1424  HA  PRO    88      -3.713  13.098  -7.891  1.00  0.00           H  
ATOM   1425  C   PRO    88      -3.381  11.509  -6.463  1.00  0.00           C  
ATOM   1426  O   PRO    88      -2.240  11.866  -6.154  1.00  0.00           O  
ATOM   1427  N   LEU    89      -3.778  10.227  -6.362  1.00  0.00           N  
ATOM   1428  H   LEU    89      -4.741  10.045  -6.578  1.00  0.00           H  
ATOM   1429  CA  LEU    89      -3.023   9.149  -5.707  1.00  0.00           C  
ATOM   1430  HA  LEU    89      -2.423   9.673  -4.966  1.00  0.00           H  
ATOM   1431  CB  LEU    89      -3.941   8.222  -4.966  1.00  0.00           C  
ATOM   1432  HB2 LEU    89      -4.843   7.961  -5.508  1.00  0.00           H  
ATOM   1433  HB3 LEU    89      -3.452   7.257  -4.786  1.00  0.00           H  
ATOM   1434  CG  LEU    89      -4.467   8.791  -3.598  1.00  0.00           C  
ATOM   1435  HG  LEU    89      -4.534   9.876  -3.612  1.00  0.00           H  
ATOM   1436  CD1 LEU    89      -5.933   8.359  -3.216  1.00  0.00           C  
ATOM   1437 HD11 LEU    89      -6.067   7.281  -3.264  1.00  0.00           H  
ATOM   1438 HD12 LEU    89      -6.092   8.850  -2.247  1.00  0.00           H  
ATOM   1439 HD13 LEU    89      -6.618   8.737  -3.970  1.00  0.00           H  
ATOM   1440  CD2 LEU    89      -3.523   8.334  -2.473  1.00  0.00           C  
ATOM   1441 HD21 LEU    89      -3.769   8.881  -1.570  1.00  0.00           H  
ATOM   1442 HD22 LEU    89      -3.576   7.250  -2.356  1.00  0.00           H  
ATOM   1443 HD23 LEU    89      -2.481   8.500  -2.759  1.00  0.00           H  
ATOM   1444  C   LEU    89      -1.884   8.432  -6.547  1.00  0.00           C  
ATOM   1445  O   LEU    89      -0.727   8.404  -6.182  1.00  0.00           O  
ATOM   1446  N   ALA    90      -2.159   8.182  -7.800  1.00  0.00           N  
ATOM   1447  H   ALA    90      -3.134   8.243  -8.051  1.00  0.00           H  
ATOM   1448  CA  ALA    90      -1.117   7.931  -8.751  1.00  0.00           C  
ATOM   1449  HA  ALA    90      -0.427   7.161  -8.404  1.00  0.00           H  
ATOM   1450  CB  ALA    90      -1.802   7.471 -10.068  1.00  0.00           C  
ATOM   1451  HB1 ALA    90      -0.937   7.247 -10.699  1.00  0.00           H  
ATOM   1452  HB2 ALA    90      -2.388   6.564  -9.938  1.00  0.00           H  
ATOM   1453  HB3 ALA    90      -2.311   8.336 -10.503  1.00  0.00           H  
ATOM   1454  C   ALA    90      -0.235   9.129  -8.950  1.00  0.00           C  
ATOM   1455  O   ALA    90       1.001   9.005  -9.043  1.00  0.00           O  
ATOM   1456  N   GLN    91      -0.738  10.394  -8.905  1.00  0.00           N  
ATOM   1457  H   GLN    91      -1.710  10.628  -8.734  1.00  0.00           H  
ATOM   1458  CA  GLN    91       0.072  11.613  -9.149  1.00  0.00           C  
ATOM   1459  HA  GLN    91       0.785  11.464  -9.953  1.00  0.00           H  
ATOM   1460  CB  GLN    91      -0.728  12.872  -9.493  1.00  0.00           C  
ATOM   1461  HB2 GLN    91      -1.380  12.701 -10.342  1.00  0.00           H  
ATOM   1462  HB3 GLN    91      -1.312  13.140  -8.622  1.00  0.00           H  
ATOM   1463  CG  GLN    91       0.135  13.906 -10.004  1.00  0.00           C  
ATOM   1464  HG2 GLN    91       1.158  13.604 -10.219  1.00  0.00           H  
ATOM   1465  HG3 GLN    91      -0.340  14.293 -10.907  1.00  0.00           H  
ATOM   1466  CD  GLN    91       0.200  15.136  -9.103  1.00  0.00           C  
ATOM   1467  OE1 GLN    91       0.073  15.112  -7.831  1.00  0.00           O  
ATOM   1468  NE2 GLN    91       0.109  16.303  -9.682  1.00  0.00           N  
ATOM   1469 HE21 GLN    91      -0.038  17.140  -9.156  1.00  0.00           H  
ATOM   1470 HE22 GLN    91       0.017  16.384 -10.686  1.00  0.00           H  
ATOM   1471  C   GLN    91       0.934  11.792  -7.836  1.00  0.00           C  
ATOM   1472  O   GLN    91       2.118  12.232  -7.959  1.00  0.00           O  
ATOM   1473  N   SER    92       0.528  11.363  -6.656  1.00  0.00           N  
ATOM   1474  H   SER    92      -0.385  10.947  -6.622  1.00  0.00           H  
ATOM   1475  CA  SER    92       1.236  11.594  -5.409  1.00  0.00           C  
ATOM   1476  HA  SER    92       1.573  12.628  -5.309  1.00  0.00           H  
ATOM   1477  CB  SER    92       0.230  11.367  -4.255  1.00  0.00           C  
ATOM   1478  HB2 SER    92      -0.722  11.898  -4.263  1.00  0.00           H  
ATOM   1479  HB3 SER    92      -0.185  10.367  -4.392  1.00  0.00           H  
ATOM   1480  OG  SER    92       0.860  11.601  -2.985  1.00  0.00           O  
ATOM   1481  HG  SER    92       0.230  11.921  -2.338  1.00  0.00           H  
ATOM   1482  C   SER    92       2.477  10.628  -5.488  1.00  0.00           C  
ATOM   1483  O   SER    92       3.560  10.942  -4.946  1.00  0.00           O  
ATOM   1484  N   HIE    93       2.190   9.438  -5.971  1.00  0.00           N  
ATOM   1485  H   HIE    93       1.218   9.415  -6.248  1.00  0.00           H  
ATOM   1486  CA  HIE    93       3.182   8.373  -6.046  1.00  0.00           C  
ATOM   1487  HA  HIE    93       3.564   8.303  -5.029  1.00  0.00           H  
ATOM   1488  CB  HIE    93       2.606   6.914  -6.295  1.00  0.00           C  
ATOM   1489  HB2 HIE    93       1.895   6.988  -7.112  1.00  0.00           H  
ATOM   1490  HB3 HIE    93       3.428   6.258  -6.563  1.00  0.00           H  
ATOM   1491  CG  HIE    93       1.847   6.357  -5.144  1.00  0.00           C  
ATOM   1492  ND1 HIE    93       1.074   5.170  -5.154  1.00  0.00           N  
ATOM   1493  CE1 HIE    93       0.513   5.090  -3.938  1.00  0.00           C  
ATOM   1494  HE1 HIE    93      -0.011   4.214  -3.568  1.00  0.00           H  
ATOM   1495  NE2 HIE    93       0.807   6.210  -3.217  1.00  0.00           N  
ATOM   1496  HE2 HIE    93       0.350   6.384  -2.332  1.00  0.00           H  
ATOM   1497  CD2 HIE    93       1.644   7.002  -3.935  1.00  0.00           C  
ATOM   1498  HD2 HIE    93       1.991   7.951  -3.557  1.00  0.00           H  
ATOM   1499  C   HIE    93       4.294   8.821  -7.034  1.00  0.00           C  
ATOM   1500  O   HIE    93       5.453   8.604  -6.769  1.00  0.00           O  
ATOM   1501  N   ALA    94       3.920   9.540  -8.038  1.00  0.00           N  
ATOM   1502  H   ALA    94       2.946   9.744  -8.196  1.00  0.00           H  
ATOM   1503  CA  ALA    94       4.801   9.976  -9.102  1.00  0.00           C  
ATOM   1504  HA  ALA    94       5.609   9.244  -9.204  1.00  0.00           H  
ATOM   1505  CB  ALA    94       3.956   9.898 -10.324  1.00  0.00           C  
ATOM   1506  HB1 ALA    94       3.293   9.041 -10.415  1.00  0.00           H  
ATOM   1507  HB2 ALA    94       3.376  10.813 -10.452  1.00  0.00           H  
ATOM   1508  HB3 ALA    94       4.535   9.928 -11.256  1.00  0.00           H  
ATOM   1509  C   ALA    94       5.536  11.374  -8.926  1.00  0.00           C  
ATOM   1510  O   ALA    94       6.296  11.798  -9.810  1.00  0.00           O  
ATOM   1511  N   THR    95       5.255  12.087  -7.838  1.00  0.00           N  
ATOM   1512  H   THR    95       4.520  11.649  -7.302  1.00  0.00           H  
ATOM   1513  CA  THR    95       5.754  13.467  -7.673  1.00  0.00           C  
ATOM   1514  HA  THR    95       6.745  13.550  -8.137  1.00  0.00           H  
ATOM   1515  CB  THR    95       4.862  14.581  -8.350  1.00  0.00           C  
ATOM   1516  HB  THR    95       5.396  15.507  -8.144  1.00  0.00           H  
ATOM   1517  CG2 THR    95       4.568  14.330  -9.853  1.00  0.00           C  
ATOM   1518 HG21 THR    95       5.491  14.567 -10.383  1.00  0.00           H  
ATOM   1519 HG22 THR    95       4.329  13.274 -10.025  1.00  0.00           H  
ATOM   1520 HG23 THR    95       3.766  14.939 -10.270  1.00  0.00           H  
ATOM   1521  OG1 THR    95       3.591  14.597  -7.725  1.00  0.00           O  
ATOM   1522  HG1 THR    95       3.144  13.764  -7.927  1.00  0.00           H  
ATOM   1523  C   THR    95       6.077  13.922  -6.256  1.00  0.00           C  
ATOM   1524  O   THR    95       7.173  14.475  -6.101  1.00  0.00           O  
ATOM   1525  N   LYS    96       5.237  13.691  -5.249  1.00  0.00           N  
ATOM   1526  H   LYS    96       4.306  13.395  -5.515  1.00  0.00           H  
ATOM   1527  CA  LYS    96       5.463  13.937  -3.805  1.00  0.00           C  
ATOM   1528  HA  LYS    96       6.113  14.811  -3.751  1.00  0.00           H  
ATOM   1529  CB  LYS    96       4.019  14.198  -3.130  1.00  0.00           C  
ATOM   1530  HB2 LYS    96       3.501  13.234  -3.186  1.00  0.00           H  
ATOM   1531  HB3 LYS    96       4.008  14.544  -2.088  1.00  0.00           H  
ATOM   1532  CG  LYS    96       3.202  15.250  -3.898  1.00  0.00           C  
ATOM   1533  HG2 LYS    96       3.778  16.181  -3.879  1.00  0.00           H  
ATOM   1534  HG3 LYS    96       2.869  14.859  -4.866  1.00  0.00           H  
ATOM   1535  CD  LYS    96       2.083  15.654  -3.010  1.00  0.00           C  
ATOM   1536  HD2 LYS    96       1.499  14.783  -2.731  1.00  0.00           H  
ATOM   1537  HD3 LYS    96       2.435  16.123  -2.095  1.00  0.00           H  
ATOM   1538  CE  LYS    96       1.143  16.694  -3.680  1.00  0.00           C  
ATOM   1539  HE2 LYS    96       0.629  16.205  -4.511  1.00  0.00           H  
ATOM   1540  HE3 LYS    96       0.360  16.777  -2.923  1.00  0.00           H  
ATOM   1541  NZ  LYS    96       1.776  18.072  -3.790  1.00  0.00           N  
ATOM   1542  HZ1 LYS    96       2.278  18.346  -2.959  1.00  0.00           H  
ATOM   1543  HZ2 LYS    96       2.324  18.178  -4.632  1.00  0.00           H  
ATOM   1544  HZ3 LYS    96       1.042  18.755  -3.939  1.00  0.00           H  
ATOM   1545  C   LYS    96       6.190  12.783  -3.094  1.00  0.00           C  
ATOM   1546  O   LYS    96       6.799  13.006  -2.104  1.00  0.00           O  
ATOM   1547  N   HIE    97       6.097  11.545  -3.649  1.00  0.00           N  
ATOM   1548  H   HIE    97       5.366  11.392  -4.328  1.00  0.00           H  
ATOM   1549  CA  HIE    97       6.663  10.327  -2.942  1.00  0.00           C  
ATOM   1550  HA  HIE    97       7.521  10.621  -2.334  1.00  0.00           H  
ATOM   1551  CB  HIE    97       5.605   9.463  -2.291  1.00  0.00           C  
ATOM   1552  HB2 HIE    97       4.905   8.920  -2.929  1.00  0.00           H  
ATOM   1553  HB3 HIE    97       6.121   8.735  -1.668  1.00  0.00           H  
ATOM   1554  CG  HIE    97       4.726  10.207  -1.254  1.00  0.00           C  
ATOM   1555  ND1 HIE    97       4.962  10.154   0.107  1.00  0.00           N  
ATOM   1556  CE1 HIE    97       4.036  10.897   0.648  1.00  0.00           C  
ATOM   1557  HE1 HIE    97       3.995  11.087   1.709  1.00  0.00           H  
ATOM   1558  NE2 HIE    97       3.213  11.451  -0.243  1.00  0.00           N  
ATOM   1559  HE2 HIE    97       2.397  11.956   0.050  1.00  0.00           H  
ATOM   1560  CD2 HIE    97       3.579  10.998  -1.477  1.00  0.00           C  
ATOM   1561  HD2 HIE    97       3.112  11.104  -2.445  1.00  0.00           H  
ATOM   1562  C   HIE    97       7.430   9.408  -3.914  1.00  0.00           C  
ATOM   1563  O   HIE    97       8.017   8.407  -3.341  1.00  0.00           O  
ATOM   1564  N   LYS    98       7.536   9.858  -5.162  1.00  0.00           N  
ATOM   1565  H   LYS    98       7.021  10.674  -5.445  1.00  0.00           H  
ATOM   1566  CA  LYS    98       8.452   9.304  -6.130  1.00  0.00           C  
ATOM   1567  HA  LYS    98       7.928   9.335  -7.087  1.00  0.00           H  
ATOM   1568  CB  LYS    98       9.677  10.280  -6.316  1.00  0.00           C  
ATOM   1569  HB2 LYS    98      10.124  10.447  -5.333  1.00  0.00           H  
ATOM   1570  HB3 LYS    98      10.371   9.849  -7.041  1.00  0.00           H  
ATOM   1571  CG  LYS    98       9.103  11.704  -6.656  1.00  0.00           C  
ATOM   1572  HG2 LYS    98       8.316  11.674  -7.394  1.00  0.00           H  
ATOM   1573  HG3 LYS    98       8.676  12.069  -5.722  1.00  0.00           H  
ATOM   1574  CD  LYS    98      10.307  12.562  -7.090  1.00  0.00           C  
ATOM   1575  HD2 LYS    98      11.008  12.624  -6.254  1.00  0.00           H  
ATOM   1576  HD3 LYS    98      10.867  12.192  -7.943  1.00  0.00           H  
ATOM   1577  CE  LYS    98       9.848  13.968  -7.465  1.00  0.00           C  
ATOM   1578  HE2 LYS    98       9.262  14.095  -8.386  1.00  0.00           H  
ATOM   1579  HE3 LYS    98       9.237  14.477  -6.717  1.00  0.00           H  
ATOM   1580  NZ  LYS    98      11.040  14.848  -7.702  1.00  0.00           N  
ATOM   1581  HZ1 LYS    98      10.719  15.785  -7.867  1.00  0.00           H  
ATOM   1582  HZ2 LYS    98      11.721  14.854  -6.952  1.00  0.00           H  
ATOM   1583  HZ3 LYS    98      11.553  14.550  -8.528  1.00  0.00           H  
ATOM   1584  C   LYS    98       8.872   7.819  -6.010  1.00  0.00           C  
ATOM   1585  O   LYS    98       9.875   7.580  -5.415  1.00  0.00           O  
ATOM   1586  N   ILE    99       8.019   6.962  -6.519  1.00  0.00           N  
ATOM   1587  H   ILE    99       7.151   7.303  -6.924  1.00  0.00           H  
ATOM   1588  CA  ILE    99       8.076   5.529  -6.263  1.00  0.00           C  
ATOM   1589  HA  ILE    99       8.902   5.345  -5.584  1.00  0.00           H  
ATOM   1590  CB  ILE    99       6.687   5.036  -5.632  1.00  0.00           C  
ATOM   1591  HB  ILE    99       5.873   5.358  -6.291  1.00  0.00           H  
ATOM   1592  CG2 ILE    99       6.605   3.477  -5.518  1.00  0.00           C  
ATOM   1593 HG21 ILE    99       6.893   2.970  -6.435  1.00  0.00           H  
ATOM   1594 HG22 ILE    99       7.241   3.243  -4.659  1.00  0.00           H  
ATOM   1595 HG23 ILE    99       5.603   3.098  -5.317  1.00  0.00           H  
ATOM   1596  CG1 ILE    99       6.473   5.765  -4.288  1.00  0.00           C  
ATOM   1597 HG12 ILE    99       7.368   5.666  -3.677  1.00  0.00           H  
ATOM   1598 HG13 ILE    99       6.224   6.817  -4.415  1.00  0.00           H  
ATOM   1599  CD1 ILE    99       5.321   5.291  -3.364  1.00  0.00           C  
ATOM   1600 HD11 ILE    99       5.553   4.374  -2.825  1.00  0.00           H  
ATOM   1601 HD12 ILE    99       5.180   6.088  -2.636  1.00  0.00           H  
ATOM   1602 HD13 ILE    99       4.438   5.187  -4.003  1.00  0.00           H  
ATOM   1603  C   ILE    99       8.451   4.787  -7.583  1.00  0.00           C  
ATOM   1604  O   ILE    99       7.612   4.800  -8.456  1.00  0.00           O  
ATOM   1605  N   PRO   100       9.532   3.943  -7.683  1.00  0.00           N  
ATOM   1606  CD  PRO   100      10.614   3.846  -6.760  1.00  0.00           C  
ATOM   1607  HD2 PRO   100      10.440   3.018  -6.067  1.00  0.00           H  
ATOM   1608  HD3 PRO   100      10.870   4.856  -6.459  1.00  0.00           H  
ATOM   1609  CG  PRO   100      11.766   3.414  -7.641  1.00  0.00           C  
ATOM   1610  HG2 PRO   100      12.500   2.958  -6.984  1.00  0.00           H  
ATOM   1611  HG3 PRO   100      12.132   4.300  -8.154  1.00  0.00           H  
ATOM   1612  CB  PRO   100      11.178   2.551  -8.707  1.00  0.00           C  
ATOM   1613  HB2 PRO   100      11.014   1.504  -8.448  1.00  0.00           H  
ATOM   1614  HB3 PRO   100      11.672   2.581  -9.682  1.00  0.00           H  
ATOM   1615  CA  PRO   100       9.746   3.073  -8.864  1.00  0.00           C  
ATOM   1616  HA  PRO   100       9.594   3.658  -9.776  1.00  0.00           H  
ATOM   1617  C   PRO   100       8.754   1.911  -8.805  1.00  0.00           C  
ATOM   1618  O   PRO   100       8.610   1.351  -7.670  1.00  0.00           O  
ATOM   1619  N   ILE   101       8.154   1.437  -9.919  1.00  0.00           N  
ATOM   1620  H   ILE   101       8.342   1.991 -10.742  1.00  0.00           H  
ATOM   1621  CA  ILE   101       7.107   0.372  -9.909  1.00  0.00           C  
ATOM   1622  HA  ILE   101       6.252   0.645  -9.291  1.00  0.00           H  
ATOM   1623  CB  ILE   101       6.524   0.167 -11.331  1.00  0.00           C  
ATOM   1624  HB  ILE   101       5.712  -0.546 -11.164  1.00  0.00           H  
ATOM   1625  CG2 ILE   101       5.882   1.435 -11.870  1.00  0.00           C  
ATOM   1626 HG21 ILE   101       5.561   1.281 -12.894  1.00  0.00           H  
ATOM   1627 HG22 ILE   101       5.089   1.756 -11.194  1.00  0.00           H  
ATOM   1628 HG23 ILE   101       6.550   2.307 -11.823  1.00  0.00           H  
ATOM   1629  CG1 ILE   101       7.530  -0.517 -12.288  1.00  0.00           C  
ATOM   1630 HG12 ILE   101       8.393   0.046 -12.630  1.00  0.00           H  
ATOM   1631 HG13 ILE   101       7.982  -1.370 -11.784  1.00  0.00           H  
ATOM   1632  CD1 ILE   101       6.834  -1.058 -13.507  1.00  0.00           C  
ATOM   1633 HD11 ILE   101       6.471  -0.225 -14.104  1.00  0.00           H  
ATOM   1634 HD12 ILE   101       7.692  -1.507 -13.996  1.00  0.00           H  
ATOM   1635 HD13 ILE   101       6.122  -1.800 -13.151  1.00  0.00           H  
ATOM   1636  C   ILE   101       7.618  -0.927  -9.261  1.00  0.00           C  
ATOM   1637  O   ILE   101       6.807  -1.651  -8.677  1.00  0.00           O  
ATOM   1638  N   LYS   102       8.969  -1.208  -9.249  1.00  0.00           N  
ATOM   1639  H   LYS   102       9.611  -0.532  -9.627  1.00  0.00           H  
ATOM   1640  CA  LYS   102       9.504  -2.444  -8.637  1.00  0.00           C  
ATOM   1641  HA  LYS   102       9.083  -3.342  -9.096  1.00  0.00           H  
ATOM   1642  CB  LYS   102      11.036  -2.586  -8.850  1.00  0.00           C  
ATOM   1643  HB2 LYS   102      11.405  -3.506  -8.397  1.00  0.00           H  
ATOM   1644  HB3 LYS   102      11.205  -2.529  -9.930  1.00  0.00           H  
ATOM   1645  CG  LYS   102      11.901  -1.459  -8.198  1.00  0.00           C  
ATOM   1646  HG2 LYS   102      11.626  -0.490  -8.621  1.00  0.00           H  
ATOM   1647  HG3 LYS   102      11.761  -1.528  -7.126  1.00  0.00           H  
ATOM   1648  CD  LYS   102      13.389  -1.606  -8.387  1.00  0.00           C  
ATOM   1649  HD2 LYS   102      13.691  -2.383  -7.691  1.00  0.00           H  
ATOM   1650  HD3 LYS   102      13.536  -1.842  -9.444  1.00  0.00           H  
ATOM   1651  CE  LYS   102      14.050  -0.259  -8.167  1.00  0.00           C  
ATOM   1652  HE2 LYS   102      13.435   0.517  -8.622  1.00  0.00           H  
ATOM   1653  HE3 LYS   102      14.048   0.007  -7.109  1.00  0.00           H  
ATOM   1654  NZ  LYS   102      15.486  -0.172  -8.688  1.00  0.00           N  
ATOM   1655  HZ1 LYS   102      16.169   0.461  -8.290  1.00  0.00           H  
ATOM   1656  HZ2 LYS   102      16.110  -0.932  -8.444  1.00  0.00           H  
ATOM   1657  HZ3 LYS   102      15.491  -0.117  -9.691  1.00  0.00           H  
ATOM   1658  C   LYS   102       9.031  -2.771  -7.126  1.00  0.00           C  
ATOM   1659  O   LYS   102       8.820  -3.933  -6.797  1.00  0.00           O  
ATOM   1660  N   TYR   103       8.852  -1.720  -6.319  1.00  0.00           N  
ATOM   1661  H   TYR   103       9.089  -0.796  -6.658  1.00  0.00           H  
ATOM   1662  CA  TYR   103       8.401  -1.732  -4.913  1.00  0.00           C  
ATOM   1663  HA  TYR   103       8.869  -2.478  -4.271  1.00  0.00           H  
ATOM   1664  CB  TYR   103       8.582  -0.292  -4.459  1.00  0.00           C  
ATOM   1665  HB2 TYR   103       8.214   0.329  -5.272  1.00  0.00           H  
ATOM   1666  HB3 TYR   103       8.040  -0.201  -3.523  1.00  0.00           H  
ATOM   1667  CG  TYR   103      10.024   0.274  -4.236  1.00  0.00           C  
ATOM   1668  CD1 TYR   103      11.148  -0.471  -4.645  1.00  0.00           C  
ATOM   1669  HD1 TYR   103      11.014  -1.549  -4.693  1.00  0.00           H  
ATOM   1670  CE1 TYR   103      12.415   0.104  -4.709  1.00  0.00           C  
ATOM   1671  HE1 TYR   103      13.135  -0.595  -5.102  1.00  0.00           H  
ATOM   1672  CZ  TYR   103      12.643   1.447  -4.403  1.00  0.00           C  
ATOM   1673  OH  TYR   103      13.934   1.948  -4.495  1.00  0.00           O  
ATOM   1674  HH  TYR   103      14.563   1.236  -4.379  1.00  0.00           H  
ATOM   1675  CE2 TYR   103      11.575   2.231  -3.847  1.00  0.00           C  
ATOM   1676  HE2 TYR   103      11.683   3.289  -3.650  1.00  0.00           H  
ATOM   1677  CD2 TYR   103      10.222   1.635  -3.852  1.00  0.00           C  
ATOM   1678  HD2 TYR   103       9.422   2.333  -3.646  1.00  0.00           H  
ATOM   1679  C   TYR   103       6.873  -2.013  -4.741  1.00  0.00           C  
ATOM   1680  O   TYR   103       6.451  -2.511  -3.737  1.00  0.00           O  
ATOM   1681  N   LEU   104       6.055  -1.847  -5.805  1.00  0.00           N  
ATOM   1682  H   LEU   104       6.499  -1.586  -6.674  1.00  0.00           H  
ATOM   1683  CA  LEU   104       4.609  -2.109  -5.596  1.00  0.00           C  
ATOM   1684  HA  LEU   104       4.212  -1.548  -4.745  1.00  0.00           H  
ATOM   1685  CB  LEU   104       3.925  -1.530  -6.834  1.00  0.00           C  
ATOM   1686  HB2 LEU   104       4.347  -2.058  -7.687  1.00  0.00           H  
ATOM   1687  HB3 LEU   104       2.864  -1.774  -6.778  1.00  0.00           H  
ATOM   1688  CG  LEU   104       3.905  -0.011  -7.178  1.00  0.00           C  
ATOM   1689  HG  LEU   104       4.882   0.448  -7.024  1.00  0.00           H  
ATOM   1690  CD1 LEU   104       3.516   0.182  -8.654  1.00  0.00           C  
ATOM   1691 HD11 LEU   104       3.410   1.229  -8.930  1.00  0.00           H  
ATOM   1692 HD12 LEU   104       4.244  -0.237  -9.354  1.00  0.00           H  
ATOM   1693 HD13 LEU   104       2.607  -0.386  -8.879  1.00  0.00           H  
ATOM   1694  CD2 LEU   104       2.986   0.774  -6.222  1.00  0.00           C  
ATOM   1695 HD21 LEU   104       3.176   0.668  -5.159  1.00  0.00           H  
ATOM   1696 HD22 LEU   104       3.053   1.837  -6.455  1.00  0.00           H  
ATOM   1697 HD23 LEU   104       1.936   0.527  -6.370  1.00  0.00           H  
ATOM   1698  C   LEU   104       4.258  -3.554  -5.450  1.00  0.00           C  
ATOM   1699  O   LEU   104       3.345  -3.914  -4.685  1.00  0.00           O  
ATOM   1700  N   GLU   105       5.159  -4.450  -5.881  1.00  0.00           N  
ATOM   1701  H   GLU   105       5.905  -4.136  -6.490  1.00  0.00           H  
ATOM   1702  CA  GLU   105       5.230  -5.893  -5.616  1.00  0.00           C  
ATOM   1703  HA  GLU   105       4.238  -6.318  -5.789  1.00  0.00           H  
ATOM   1704  CB  GLU   105       6.232  -6.513  -6.573  1.00  0.00           C  
ATOM   1705  HB2 GLU   105       6.124  -6.126  -7.589  1.00  0.00           H  
ATOM   1706  HB3 GLU   105       7.232  -6.202  -6.250  1.00  0.00           H  
ATOM   1707  CG  GLU   105       6.276  -8.053  -6.679  1.00  0.00           C  
ATOM   1708  HG2 GLU   105       7.105  -8.330  -7.331  1.00  0.00           H  
ATOM   1709  HG3 GLU   105       6.449  -8.561  -5.737  1.00  0.00           H  
ATOM   1710  CD  GLU   105       4.863  -8.503  -7.245  1.00  0.00           C  
ATOM   1711  OE1 GLU   105       4.723  -8.792  -8.452  1.00  0.00           O  
ATOM   1712  OE2 GLU   105       3.955  -8.589  -6.407  1.00  0.00           O  
ATOM   1713  C   GLU   105       5.567  -6.214  -4.156  1.00  0.00           C  
ATOM   1714  O   GLU   105       4.860  -7.017  -3.542  1.00  0.00           O  
ATOM   1715  N   PHE   106       6.518  -5.462  -3.544  1.00  0.00           N  
ATOM   1716  H   PHE   106       7.032  -4.804  -4.115  1.00  0.00           H  
ATOM   1717  CA  PHE   106       6.991  -5.671  -2.148  1.00  0.00           C  
ATOM   1718  HA  PHE   106       7.091  -6.731  -1.936  1.00  0.00           H  
ATOM   1719  CB  PHE   106       8.454  -5.171  -1.991  1.00  0.00           C  
ATOM   1720  HB2 PHE   106       8.484  -4.084  -1.957  1.00  0.00           H  
ATOM   1721  HB3 PHE   106       8.750  -5.535  -1.001  1.00  0.00           H  
ATOM   1722  CG  PHE   106       9.525  -5.706  -2.933  1.00  0.00           C  
ATOM   1723  CD1 PHE   106      10.754  -5.067  -3.077  1.00  0.00           C  
ATOM   1724  HD1 PHE   106      10.915  -4.092  -2.657  1.00  0.00           H  
ATOM   1725  CE1 PHE   106      11.746  -5.562  -3.986  1.00  0.00           C  
ATOM   1726  HE1 PHE   106      12.692  -5.038  -4.021  1.00  0.00           H  
ATOM   1727  CZ  PHE   106      11.552  -6.794  -4.650  1.00  0.00           C  
ATOM   1728  HZ  PHE   106      12.371  -7.140  -5.257  1.00  0.00           H  
ATOM   1729  CE2 PHE   106      10.326  -7.400  -4.533  1.00  0.00           C  
ATOM   1730  HE2 PHE   106      10.184  -8.386  -4.956  1.00  0.00           H  
ATOM   1731  CD2 PHE   106       9.355  -6.893  -3.708  1.00  0.00           C  
ATOM   1732  HD2 PHE   106       8.484  -7.525  -3.571  1.00  0.00           H  
ATOM   1733  C   PHE   106       5.986  -4.960  -1.121  1.00  0.00           C  
ATOM   1734  O   PHE   106       5.800  -5.386   0.061  1.00  0.00           O  
ATOM   1735  N   ILE   107       5.291  -3.891  -1.529  1.00  0.00           N  
ATOM   1736  H   ILE   107       5.719  -3.443  -2.327  1.00  0.00           H  
ATOM   1737  CA  ILE   107       4.226  -3.316  -0.736  1.00  0.00           C  
ATOM   1738  HA  ILE   107       4.587  -3.153   0.277  1.00  0.00           H  
ATOM   1739  CB  ILE   107       3.858  -1.940  -1.271  1.00  0.00           C  
ATOM   1740  HB  ILE   107       3.756  -2.111  -2.343  1.00  0.00           H  
ATOM   1741  CG2 ILE   107       2.504  -1.259  -0.799  1.00  0.00           C  
ATOM   1742 HG21 ILE   107       2.425  -1.046   0.270  1.00  0.00           H  
ATOM   1743 HG22 ILE   107       2.368  -0.423  -1.479  1.00  0.00           H  
ATOM   1744 HG23 ILE   107       1.727  -2.007  -0.952  1.00  0.00           H  
ATOM   1745  CG1 ILE   107       5.025  -0.953  -1.057  1.00  0.00           C  
ATOM   1746 HG12 ILE   107       4.986  -0.594  -0.032  1.00  0.00           H  
ATOM   1747 HG13 ILE   107       5.956  -1.510  -1.195  1.00  0.00           H  
ATOM   1748  CD1 ILE   107       5.036   0.301  -1.956  1.00  0.00           C  
ATOM   1749 HD11 ILE   107       5.221  -0.019  -2.983  1.00  0.00           H  
ATOM   1750 HD12 ILE   107       4.130   0.902  -1.873  1.00  0.00           H  
ATOM   1751 HD13 ILE   107       5.846   0.957  -1.627  1.00  0.00           H  
ATOM   1752  C   ILE   107       2.981  -4.247  -0.736  1.00  0.00           C  
ATOM   1753  O   ILE   107       2.374  -4.445   0.349  1.00  0.00           O  
ATOM   1754  N   SER   108       2.624  -4.850  -1.888  1.00  0.00           N  
ATOM   1755  H   SER   108       3.162  -4.792  -2.742  1.00  0.00           H  
ATOM   1756  CA  SER   108       1.548  -5.786  -1.954  1.00  0.00           C  
ATOM   1757  HA  SER   108       0.720  -5.209  -1.555  1.00  0.00           H  
ATOM   1758  CB  SER   108       1.331  -6.336  -3.381  1.00  0.00           C  
ATOM   1759  HB2 SER   108       2.143  -6.937  -3.786  1.00  0.00           H  
ATOM   1760  HB3 SER   108       0.582  -7.121  -3.356  1.00  0.00           H  
ATOM   1761  OG  SER   108       0.915  -5.244  -4.190  1.00  0.00           O  
ATOM   1762  HG  SER   108       1.659  -4.682  -4.404  1.00  0.00           H  
ATOM   1763  C   SER   108       1.816  -6.923  -1.045  1.00  0.00           C  
ATOM   1764  O   SER   108       0.975  -7.371  -0.267  1.00  0.00           O  
ATOM   1765  N   GLU   109       3.044  -7.427  -1.037  1.00  0.00           N  
ATOM   1766  H   GLU   109       3.598  -7.287  -1.873  1.00  0.00           H  
ATOM   1767  CA  GLU   109       3.565  -8.454  -0.046  1.00  0.00           C  
ATOM   1768  HA  GLU   109       2.860  -9.259  -0.220  1.00  0.00           H  
ATOM   1769  CB  GLU   109       5.033  -8.934  -0.430  1.00  0.00           C  
ATOM   1770  HB2 GLU   109       5.091  -8.962  -1.518  1.00  0.00           H  
ATOM   1771  HB3 GLU   109       5.751  -8.230  -0.019  1.00  0.00           H  
ATOM   1772  CG  GLU   109       5.442 -10.307   0.179  1.00  0.00           C  
ATOM   1773  HG2 GLU   109       4.647 -11.058   0.188  1.00  0.00           H  
ATOM   1774  HG3 GLU   109       6.218 -10.722  -0.462  1.00  0.00           H  
ATOM   1775  CD  GLU   109       5.980 -10.244   1.657  1.00  0.00           C  
ATOM   1776  OE1 GLU   109       6.891  -9.481   1.941  1.00  0.00           O  
ATOM   1777  OE2 GLU   109       5.492 -10.929   2.603  1.00  0.00           O  
ATOM   1778  C   GLU   109       3.520  -7.986   1.374  1.00  0.00           C  
ATOM   1779  O   GLU   109       3.051  -8.746   2.178  1.00  0.00           O  
ATOM   1780  N   ALA   110       3.868  -6.705   1.697  1.00  0.00           N  
ATOM   1781  H   ALA   110       4.240  -6.117   0.963  1.00  0.00           H  
ATOM   1782  CA  ALA   110       3.763  -6.153   2.982  1.00  0.00           C  
ATOM   1783  HA  ALA   110       4.349  -6.798   3.644  1.00  0.00           H  
ATOM   1784  CB  ALA   110       4.391  -4.717   3.051  1.00  0.00           C  
ATOM   1785  HB1 ALA   110       4.039  -4.071   2.243  1.00  0.00           H  
ATOM   1786  HB2 ALA   110       4.277  -4.213   4.017  1.00  0.00           H  
ATOM   1787  HB3 ALA   110       5.472  -4.823   3.000  1.00  0.00           H  
ATOM   1788  C   ALA   110       2.310  -6.221   3.585  1.00  0.00           C  
ATOM   1789  O   ALA   110       2.182  -6.688   4.709  1.00  0.00           O  
ATOM   1790  N   ILE   111       1.298  -5.954   2.759  1.00  0.00           N  
ATOM   1791  H   ILE   111       1.475  -5.805   1.778  1.00  0.00           H  
ATOM   1792  CA  ILE   111      -0.058  -5.877   3.222  1.00  0.00           C  
ATOM   1793  HA  ILE   111      -0.199  -5.219   4.089  1.00  0.00           H  
ATOM   1794  CB  ILE   111      -0.866  -5.252   2.094  1.00  0.00           C  
ATOM   1795  HB  ILE   111      -0.538  -5.672   1.146  1.00  0.00           H  
ATOM   1796  CG2 ILE   111      -2.342  -5.492   2.225  1.00  0.00           C  
ATOM   1797 HG21 ILE   111      -2.738  -5.038   3.131  1.00  0.00           H  
ATOM   1798 HG22 ILE   111      -2.912  -5.004   1.431  1.00  0.00           H  
ATOM   1799 HG23 ILE   111      -2.539  -6.572   2.207  1.00  0.00           H  
ATOM   1800  CG1 ILE   111      -0.489  -3.756   2.021  1.00  0.00           C  
ATOM   1801 HG12 ILE   111      -0.998  -3.162   2.781  1.00  0.00           H  
ATOM   1802 HG13 ILE   111       0.543  -3.549   2.265  1.00  0.00           H  
ATOM   1803  CD1 ILE   111      -0.754  -3.249   0.605  1.00  0.00           C  
ATOM   1804 HD11 ILE   111      -0.313  -2.255   0.472  1.00  0.00           H  
ATOM   1805 HD12 ILE   111      -0.210  -3.850  -0.122  1.00  0.00           H  
ATOM   1806 HD13 ILE   111      -1.841  -3.156   0.593  1.00  0.00           H  
ATOM   1807  C   ILE   111      -0.533  -7.186   3.712  1.00  0.00           C  
ATOM   1808  O   ILE   111      -1.146  -7.360   4.778  1.00  0.00           O  
ATOM   1809  N   ILE   112      -0.310  -8.314   2.975  1.00  0.00           N  
ATOM   1810  H   ILE   112       0.239  -8.102   2.159  1.00  0.00           H  
ATOM   1811  CA  ILE   112      -0.702  -9.742   3.228  1.00  0.00           C  
ATOM   1812  HA  ILE   112      -1.782  -9.850   3.307  1.00  0.00           H  
ATOM   1813  CB  ILE   112      -0.364 -10.609   1.952  1.00  0.00           C  
ATOM   1814  HB  ILE   112       0.687 -10.418   1.758  1.00  0.00           H  
ATOM   1815  CG2 ILE   112      -0.389 -12.089   2.208  1.00  0.00           C  
ATOM   1816 HG21 ILE   112       0.201 -12.628   1.469  1.00  0.00           H  
ATOM   1817 HG22 ILE   112       0.064 -12.266   3.188  1.00  0.00           H  
ATOM   1818 HG23 ILE   112      -1.367 -12.564   2.155  1.00  0.00           H  
ATOM   1819  CG1 ILE   112      -1.100 -10.223   0.666  1.00  0.00           C  
ATOM   1820 HG12 ILE   112      -0.794  -9.243   0.296  1.00  0.00           H  
ATOM   1821 HG13 ILE   112      -0.864 -10.948  -0.113  1.00  0.00           H  
ATOM   1822  CD1 ILE   112      -2.664 -10.124   0.687  1.00  0.00           C  
ATOM   1823 HD11 ILE   112      -3.153 -11.087   0.852  1.00  0.00           H  
ATOM   1824 HD12 ILE   112      -2.947  -9.463   1.502  1.00  0.00           H  
ATOM   1825 HD13 ILE   112      -2.968  -9.720  -0.280  1.00  0.00           H  
ATOM   1826  C   ILE   112      -0.019 -10.208   4.537  1.00  0.00           C  
ATOM   1827  O   ILE   112      -0.653 -10.919   5.351  1.00  0.00           O  
ATOM   1828  N   HIE   113       1.224  -9.743   4.776  1.00  0.00           N  
ATOM   1829  H   HIE   113       1.706  -9.066   4.202  1.00  0.00           H  
ATOM   1830  CA  HIE   113       1.917 -10.081   6.052  1.00  0.00           C  
ATOM   1831  HA  HIE   113       1.903 -11.143   6.307  1.00  0.00           H  
ATOM   1832  CB  HIE   113       3.429  -9.700   5.893  1.00  0.00           C  
ATOM   1833  HB2 HIE   113       3.866 -10.244   5.052  1.00  0.00           H  
ATOM   1834  HB3 HIE   113       3.563  -8.627   5.790  1.00  0.00           H  
ATOM   1835  CG  HIE   113       4.317 -10.053   6.990  1.00  0.00           C  
ATOM   1836  ND1 HIE   113       4.592  -9.194   8.039  1.00  0.00           N  
ATOM   1837  CE1 HIE   113       5.416  -9.957   8.804  1.00  0.00           C  
ATOM   1838  HE1 HIE   113       5.702  -9.592   9.769  1.00  0.00           H  
ATOM   1839  NE2 HIE   113       5.732 -11.140   8.247  1.00  0.00           N  
ATOM   1840  HE2 HIE   113       6.268 -11.910   8.619  1.00  0.00           H  
ATOM   1841  CD2 HIE   113       5.063 -11.248   7.061  1.00  0.00           C  
ATOM   1842  HD2 HIE   113       5.140 -12.008   6.300  1.00  0.00           H  
ATOM   1843  C   HIE   113       1.274  -9.373   7.241  1.00  0.00           C  
ATOM   1844  O   HIE   113       0.743 -10.000   8.148  1.00  0.00           O  
ATOM   1845  N   VAL   114       1.100  -8.072   7.023  1.00  0.00           N  
ATOM   1846  H   VAL   114       1.482  -7.552   6.253  1.00  0.00           H  
ATOM   1847  CA  VAL   114       0.552  -7.204   8.137  1.00  0.00           C  
ATOM   1848  HA  VAL   114       1.098  -7.398   9.057  1.00  0.00           H  
ATOM   1849  CB  VAL   114       0.666  -5.712   7.705  1.00  0.00           C  
ATOM   1850  HB  VAL   114       0.480  -5.650   6.636  1.00  0.00           H  
ATOM   1851  CG1 VAL   114      -0.138  -4.728   8.573  1.00  0.00           C  
ATOM   1852 HG11 VAL   114       0.112  -4.797   9.639  1.00  0.00           H  
ATOM   1853 HG12 VAL   114       0.086  -3.700   8.281  1.00  0.00           H  
ATOM   1854 HG13 VAL   114      -1.223  -4.846   8.541  1.00  0.00           H  
ATOM   1855  CG2 VAL   114       2.106  -5.298   7.779  1.00  0.00           C  
ATOM   1856 HG21 VAL   114       2.347  -5.416   8.834  1.00  0.00           H  
ATOM   1857 HG22 VAL   114       2.775  -5.943   7.200  1.00  0.00           H  
ATOM   1858 HG23 VAL   114       2.234  -4.282   7.419  1.00  0.00           H  
ATOM   1859  C   VAL   114      -0.850  -7.702   8.480  1.00  0.00           C  
ATOM   1860  O   VAL   114      -1.085  -8.066   9.636  1.00  0.00           O  
ATOM   1861  N   LEU   115      -1.772  -8.006   7.493  1.00  0.00           N  
ATOM   1862  H   LEU   115      -1.510  -7.914   6.520  1.00  0.00           H  
ATOM   1863  CA  LEU   115      -3.169  -8.304   7.824  1.00  0.00           C  
ATOM   1864  HA  LEU   115      -3.508  -7.586   8.571  1.00  0.00           H  
ATOM   1865  CB  LEU   115      -4.084  -8.252   6.534  1.00  0.00           C  
ATOM   1866  HB2 LEU   115      -3.523  -8.818   5.785  1.00  0.00           H  
ATOM   1867  HB3 LEU   115      -5.047  -8.700   6.769  1.00  0.00           H  
ATOM   1868  CG  LEU   115      -4.417  -6.874   5.899  1.00  0.00           C  
ATOM   1869  HG  LEU   115      -3.448  -6.357   5.868  1.00  0.00           H  
ATOM   1870  CD1 LEU   115      -5.180  -6.968   4.540  1.00  0.00           C  
ATOM   1871 HD11 LEU   115      -6.017  -7.663   4.617  1.00  0.00           H  
ATOM   1872 HD12 LEU   115      -5.434  -5.962   4.209  1.00  0.00           H  
ATOM   1873 HD13 LEU   115      -4.520  -7.421   3.792  1.00  0.00           H  
ATOM   1874  CD2 LEU   115      -5.382  -6.216   6.753  1.00  0.00           C  
ATOM   1875 HD21 LEU   115      -5.352  -5.151   6.560  1.00  0.00           H  
ATOM   1876 HD22 LEU   115      -6.381  -6.650   6.669  1.00  0.00           H  
ATOM   1877 HD23 LEU   115      -5.055  -6.348   7.785  1.00  0.00           H  
ATOM   1878  C   LEU   115      -3.355  -9.630   8.562  1.00  0.00           C  
ATOM   1879  O   LEU   115      -3.953  -9.682   9.606  1.00  0.00           O  
ATOM   1880  N   HIE   116      -2.611 -10.666   8.180  1.00  0.00           N  
ATOM   1881  H   HIE   116      -2.113 -10.597   7.305  1.00  0.00           H  
ATOM   1882  CA  HIE   116      -2.616 -11.929   8.914  1.00  0.00           C  
ATOM   1883  HA  HIE   116      -3.653 -12.241   9.069  1.00  0.00           H  
ATOM   1884  CB  HIE   116      -1.842 -13.010   8.076  1.00  0.00           C  
ATOM   1885  HB2 HIE   116      -2.383 -13.132   7.143  1.00  0.00           H  
ATOM   1886  HB3 HIE   116      -0.829 -12.736   7.772  1.00  0.00           H  
ATOM   1887  CG  HIE   116      -1.815 -14.388   8.760  1.00  0.00           C  
ATOM   1888  ND1 HIE   116      -0.832 -14.800   9.659  1.00  0.00           N  
ATOM   1889  CE1 HIE   116      -1.264 -16.000  10.120  1.00  0.00           C  
ATOM   1890  HE1 HIE   116      -0.717 -16.615  10.812  1.00  0.00           H  
ATOM   1891  NE2 HIE   116      -2.406 -16.378   9.479  1.00  0.00           N  
ATOM   1892  HE2 HIE   116      -2.925 -17.246   9.502  1.00  0.00           H  
ATOM   1893  CD2 HIE   116      -2.789 -15.341   8.631  1.00  0.00           C  
ATOM   1894  HD2 HIE   116      -3.731 -15.251   8.116  1.00  0.00           H  
ATOM   1895  C   HIE   116      -1.949 -11.819  10.301  1.00  0.00           C  
ATOM   1896  O   HIE   116      -2.351 -12.403  11.271  1.00  0.00           O  
ATOM   1897  N   SER   117      -0.920 -10.960  10.454  1.00  0.00           N  
ATOM   1898  H   SER   117      -0.542 -10.654   9.574  1.00  0.00           H  
ATOM   1899  CA  SER   117      -0.117 -10.795  11.684  1.00  0.00           C  
ATOM   1900  HA  SER   117       0.054 -11.776  12.148  1.00  0.00           H  
ATOM   1901  CB  SER   117       1.202 -10.095  11.378  1.00  0.00           C  
ATOM   1902  HB2 SER   117       1.093  -9.114  10.932  1.00  0.00           H  
ATOM   1903  HB3 SER   117       1.755  -9.874  12.289  1.00  0.00           H  
ATOM   1904  OG  SER   117       1.999 -10.785  10.522  1.00  0.00           O  
ATOM   1905  HG  SER   117       1.502 -10.752   9.705  1.00  0.00           H  
ATOM   1906  C   SER   117      -0.981  -9.999  12.716  1.00  0.00           C  
ATOM   1907  O   SER   117      -0.815 -10.094  13.950  1.00  0.00           O  
ATOM   1908  N   ARG   118      -1.817  -9.118  12.203  1.00  0.00           N  
ATOM   1909  H   ARG   118      -1.807  -8.893  11.222  1.00  0.00           H  
ATOM   1910  CA  ARG   118      -2.788  -8.338  12.986  1.00  0.00           C  
ATOM   1911  HA  ARG   118      -2.357  -7.920  13.896  1.00  0.00           H  
ATOM   1912  CB  ARG   118      -3.407  -7.240  12.082  1.00  0.00           C  
ATOM   1913  HB2 ARG   118      -3.630  -7.663  11.099  1.00  0.00           H  
ATOM   1914  HB3 ARG   118      -4.341  -6.930  12.557  1.00  0.00           H  
ATOM   1915  CG  ARG   118      -2.631  -5.896  11.778  1.00  0.00           C  
ATOM   1916  HG2 ARG   118      -1.690  -6.032  11.252  1.00  0.00           H  
ATOM   1917  HG3 ARG   118      -3.241  -5.237  11.157  1.00  0.00           H  
ATOM   1918  CD  ARG   118      -2.158  -5.296  13.101  1.00  0.00           C  
ATOM   1919  HD2 ARG   118      -3.013  -5.414  13.762  1.00  0.00           H  
ATOM   1920  HD3 ARG   118      -1.286  -5.723  13.587  1.00  0.00           H  
ATOM   1921  NE  ARG   118      -1.772  -3.856  12.882  1.00  0.00           N  
ATOM   1922  HE  ARG   118      -0.811  -3.689  12.610  1.00  0.00           H  
ATOM   1923  CZ  ARG   118      -2.531  -2.799  13.121  1.00  0.00           C  
ATOM   1924  NH1 ARG   118      -3.702  -2.851  13.668  1.00  0.00           N  
ATOM   1925 HH11 ARG   118      -4.250  -3.692  13.740  1.00  0.00           H  
ATOM   1926 HH12 ARG   118      -4.208  -2.003  13.886  1.00  0.00           H  
ATOM   1927  NH2 ARG   118      -2.028  -1.606  13.137  1.00  0.00           N  
ATOM   1928 HH21 ARG   118      -1.141  -1.455  12.694  1.00  0.00           H  
ATOM   1929 HH22 ARG   118      -2.650  -0.870  13.444  1.00  0.00           H  
ATOM   1930  C   ARG   118      -3.960  -9.283  13.441  1.00  0.00           C  
ATOM   1931  O   ARG   118      -4.383  -9.134  14.592  1.00  0.00           O  
ATOM   1932  N   HIE   119      -4.504 -10.157  12.559  1.00  0.00           N  
ATOM   1933  H   HIE   119      -4.314 -10.074  11.575  1.00  0.00           H  
ATOM   1934  CA  HIE   119      -5.559 -11.145  12.941  1.00  0.00           C  
ATOM   1935  HA  HIE   119      -5.415 -11.470  13.974  1.00  0.00           H  
ATOM   1936  CB  HIE   119      -6.884 -10.364  12.970  1.00  0.00           C  
ATOM   1937  HB2 HIE   119      -6.810  -9.405  13.472  1.00  0.00           H  
ATOM   1938  HB3 HIE   119      -7.238 -10.113  11.972  1.00  0.00           H  
ATOM   1939  CG  HIE   119      -8.042 -11.108  13.666  1.00  0.00           C  
ATOM   1940  ND1 HIE   119      -8.637 -12.312  13.332  1.00  0.00           N  
ATOM   1941  CE1 HIE   119      -9.778 -12.398  14.009  1.00  0.00           C  
ATOM   1942  HE1 HIE   119     -10.481 -13.215  13.944  1.00  0.00           H  
ATOM   1943  NE2 HIE   119      -9.868 -11.262  14.774  1.00  0.00           N  
ATOM   1944  HE2 HIE   119     -10.644 -11.236  15.433  1.00  0.00           H  
ATOM   1945  CD2 HIE   119      -8.829 -10.420  14.518  1.00  0.00           C  
ATOM   1946  HD2 HIE   119      -8.715  -9.430  14.953  1.00  0.00           H  
ATOM   1947  C   HIE   119      -5.681 -12.352  12.080  1.00  0.00           C  
ATOM   1948  O   HIE   119      -5.943 -12.182  10.884  1.00  0.00           O  
ATOM   1949  N   PRO   120      -5.503 -13.582  12.621  1.00  0.00           N  
ATOM   1950  CD  PRO   120      -5.170 -13.962  14.012  1.00  0.00           C  
ATOM   1951  HD2 PRO   120      -6.017 -13.583  14.595  1.00  0.00           H  
ATOM   1952  HD3 PRO   120      -4.233 -13.526  14.360  1.00  0.00           H  
ATOM   1953  CG  PRO   120      -5.074 -15.488  14.100  1.00  0.00           C  
ATOM   1954  HG2 PRO   120      -6.041 -15.931  14.323  1.00  0.00           H  
ATOM   1955  HG3 PRO   120      -4.288 -15.847  14.751  1.00  0.00           H  
ATOM   1956  CB  PRO   120      -4.747 -15.817  12.691  1.00  0.00           C  
ATOM   1957  HB2 PRO   120      -4.962 -16.859  12.443  1.00  0.00           H  
ATOM   1958  HB3 PRO   120      -3.708 -15.626  12.444  1.00  0.00           H  
ATOM   1959  CA  PRO   120      -5.539 -14.798  11.889  1.00  0.00           C  
ATOM   1960  HA  PRO   120      -5.018 -14.647  10.946  1.00  0.00           H  
ATOM   1961  C   PRO   120      -6.914 -15.417  11.633  1.00  0.00           C  
ATOM   1962  O   PRO   120      -6.979 -16.488  10.949  1.00  0.00           O  
ATOM   1963  N   GLY   121      -7.986 -14.921  12.250  1.00  0.00           N  
ATOM   1964  H   GLY   121      -7.736 -14.270  12.984  1.00  0.00           H  
ATOM   1965  CA  GLY   121      -9.458 -15.405  12.220  1.00  0.00           C  
ATOM   1966  HA2 GLY   121      -9.504 -16.485  12.096  1.00  0.00           H  
ATOM   1967  HA3 GLY   121      -9.898 -15.316  13.215  1.00  0.00           H  
ATOM   1968  C   GLY   121     -10.325 -14.722  11.167  1.00  0.00           C  
ATOM   1969  O   GLY   121     -11.149 -15.353  10.516  1.00  0.00           O  
ATOM   1970  N   ASP   122     -10.147 -13.383  11.051  1.00  0.00           N  
ATOM   1971  H   ASP   122      -9.466 -12.934  11.643  1.00  0.00           H  
ATOM   1972  CA  ASP   122     -10.779 -12.510  10.069  1.00  0.00           C  
ATOM   1973  HA  ASP   122     -11.860 -12.683  10.034  1.00  0.00           H  
ATOM   1974  CB  ASP   122     -10.681 -11.015  10.622  1.00  0.00           C  
ATOM   1975  HB2 ASP   122      -9.672 -10.662  10.829  1.00  0.00           H  
ATOM   1976  HB3 ASP   122     -11.133 -10.425   9.825  1.00  0.00           H  
ATOM   1977  CG  ASP   122     -11.572 -10.698  11.864  1.00  0.00           C  
ATOM   1978  OD1 ASP   122     -11.381  -9.682  12.523  1.00  0.00           O  
ATOM   1979  OD2 ASP   122     -12.537 -11.410  12.055  1.00  0.00           O  
ATOM   1980  C   ASP   122     -10.264 -12.485   8.604  1.00  0.00           C  
ATOM   1981  O   ASP   122     -10.797 -11.813   7.752  1.00  0.00           O  
ATOM   1982  N   PHE   123      -9.195 -13.217   8.321  1.00  0.00           N  
ATOM   1983  H   PHE   123      -8.731 -13.754   9.031  1.00  0.00           H  
ATOM   1984  CA  PHE   123      -8.427 -13.046   7.030  1.00  0.00           C  
ATOM   1985  HA  PHE   123      -9.090 -12.598   6.285  1.00  0.00           H  
ATOM   1986  CB  PHE   123      -7.282 -12.032   7.290  1.00  0.00           C  
ATOM   1987  HB2 PHE   123      -7.759 -11.245   7.874  1.00  0.00           H  
ATOM   1988  HB3 PHE   123      -6.515 -12.390   7.973  1.00  0.00           H  
ATOM   1989  CG  PHE   123      -6.552 -11.422   6.084  1.00  0.00           C  
ATOM   1990  CD1 PHE   123      -7.322 -10.814   5.075  1.00  0.00           C  
ATOM   1991  HD1 PHE   123      -8.380 -10.689   5.225  1.00  0.00           H  
ATOM   1992  CE1 PHE   123      -6.803 -10.480   3.799  1.00  0.00           C  
ATOM   1993  HE1 PHE   123      -7.408 -10.025   3.035  1.00  0.00           H  
ATOM   1994  CZ  PHE   123      -5.421 -10.714   3.565  1.00  0.00           C  
ATOM   1995  HZ  PHE   123      -4.995 -10.429   2.623  1.00  0.00           H  
ATOM   1996  CE2 PHE   123      -4.617 -11.136   4.635  1.00  0.00           C  
ATOM   1997  HE2 PHE   123      -3.556 -11.199   4.423  1.00  0.00           H  
ATOM   1998  CD2 PHE   123      -5.209 -11.548   5.860  1.00  0.00           C  
ATOM   1999  HD2 PHE   123      -4.610 -12.085   6.578  1.00  0.00           H  
ATOM   2000  C   PHE   123      -8.033 -14.418   6.526  1.00  0.00           C  
ATOM   2001  O   PHE   123      -6.913 -14.657   6.264  1.00  0.00           O  
ATOM   2002  N   GLY   124      -9.033 -15.240   6.354  1.00  0.00           N  
ATOM   2003  H   GLY   124      -9.967 -14.837   6.344  1.00  0.00           H  
ATOM   2004  CA  GLY   124      -8.915 -16.619   5.817  1.00  0.00           C  
ATOM   2005  HA2 GLY   124      -8.115 -17.079   6.398  1.00  0.00           H  
ATOM   2006  HA3 GLY   124      -9.856 -17.159   5.868  1.00  0.00           H  
ATOM   2007  C   GLY   124      -8.823 -16.622   4.314  1.00  0.00           C  
ATOM   2008  O   GLY   124      -9.135 -15.604   3.688  1.00  0.00           O  
ATOM   2009  N   ALA   125      -8.426 -17.746   3.730  1.00  0.00           N  
ATOM   2010  H   ALA   125      -8.230 -18.552   4.311  1.00  0.00           H  
ATOM   2011  CA  ALA   125      -8.067 -17.957   2.316  1.00  0.00           C  
ATOM   2012  HA  ALA   125      -7.144 -17.421   2.147  1.00  0.00           H  
ATOM   2013  CB  ALA   125      -7.806 -19.438   2.191  1.00  0.00           C  
ATOM   2014  HB1 ALA   125      -8.562 -20.021   2.714  1.00  0.00           H  
ATOM   2015  HB2 ALA   125      -7.842 -19.535   1.105  1.00  0.00           H  
ATOM   2016  HB3 ALA   125      -6.777 -19.700   2.441  1.00  0.00           H  
ATOM   2017  C   ALA   125      -9.134 -17.359   1.381  1.00  0.00           C  
ATOM   2018  O   ALA   125      -8.773 -17.002   0.216  1.00  0.00           O  
ATOM   2019  N   ASP   126     -10.473 -17.125   1.665  1.00  0.00           N  
ATOM   2020  H   ASP   126     -10.891 -17.687   2.387  1.00  0.00           H  
ATOM   2021  CA  ASP   126     -11.411 -16.416   0.775  1.00  0.00           C  
ATOM   2022  HA  ASP   126     -11.407 -16.779  -0.255  1.00  0.00           H  
ATOM   2023  CB  ASP   126     -12.844 -16.781   1.244  1.00  0.00           C  
ATOM   2024  HB2 ASP   126     -12.929 -16.672   2.324  1.00  0.00           H  
ATOM   2025  HB3 ASP   126     -13.521 -16.064   0.783  1.00  0.00           H  
ATOM   2026  CG  ASP   126     -13.461 -18.069   0.778  1.00  0.00           C  
ATOM   2027  OD1 ASP   126     -14.520 -18.491   1.319  1.00  0.00           O  
ATOM   2028  OD2 ASP   126     -12.818 -18.797  -0.072  1.00  0.00           O  
ATOM   2029  C   ASP   126     -11.218 -14.904   0.829  1.00  0.00           C  
ATOM   2030  O   ASP   126     -11.263 -14.216  -0.140  1.00  0.00           O  
ATOM   2031  N   ALA   127     -10.830 -14.291   1.974  1.00  0.00           N  
ATOM   2032  H   ALA   127     -10.545 -14.863   2.760  1.00  0.00           H  
ATOM   2033  CA  ALA   127     -10.342 -12.899   2.033  1.00  0.00           C  
ATOM   2034  HA  ALA   127     -10.954 -12.317   1.350  1.00  0.00           H  
ATOM   2035  CB  ALA   127     -10.484 -12.386   3.445  1.00  0.00           C  
ATOM   2036  HB1 ALA   127      -9.989 -11.424   3.500  1.00  0.00           H  
ATOM   2037  HB2 ALA   127     -11.545 -12.277   3.697  1.00  0.00           H  
ATOM   2038  HB3 ALA   127     -10.060 -13.021   4.214  1.00  0.00           H  
ATOM   2039  C   ALA   127      -8.895 -12.655   1.526  1.00  0.00           C  
ATOM   2040  O   ALA   127      -8.606 -11.596   0.943  1.00  0.00           O  
ATOM   2041  N   GLN   128      -7.962 -13.570   1.712  1.00  0.00           N  
ATOM   2042  H   GLN   128      -8.151 -14.248   2.433  1.00  0.00           H  
ATOM   2043  CA  GLN   128      -6.560 -13.447   1.204  1.00  0.00           C  
ATOM   2044  HA  GLN   128      -6.212 -12.457   1.494  1.00  0.00           H  
ATOM   2045  CB  GLN   128      -5.719 -14.473   1.869  1.00  0.00           C  
ATOM   2046  HB2 GLN   128      -6.250 -15.424   1.931  1.00  0.00           H  
ATOM   2047  HB3 GLN   128      -4.911 -14.759   1.195  1.00  0.00           H  
ATOM   2048  CG  GLN   128      -5.143 -14.168   3.300  1.00  0.00           C  
ATOM   2049  HG2 GLN   128      -4.558 -13.280   3.121  1.00  0.00           H  
ATOM   2050  HG3 GLN   128      -5.909 -13.863   4.017  1.00  0.00           H  
ATOM   2051  CD  GLN   128      -4.330 -15.393   3.871  1.00  0.00           C  
ATOM   2052  OE1 GLN   128      -3.470 -16.002   3.270  1.00  0.00           O  
ATOM   2053  NE2 GLN   128      -4.771 -15.931   4.994  1.00  0.00           N  
ATOM   2054 HE21 GLN   128      -4.283 -16.755   5.317  1.00  0.00           H  
ATOM   2055 HE22 GLN   128      -5.601 -15.531   5.407  1.00  0.00           H  
ATOM   2056  C   GLN   128      -6.452 -13.531  -0.344  1.00  0.00           C  
ATOM   2057  O   GLN   128      -5.756 -12.757  -0.977  1.00  0.00           O  
ATOM   2058  N   GLY   129      -7.153 -14.434  -0.998  1.00  0.00           N  
ATOM   2059  H   GLY   129      -7.682 -15.078  -0.415  1.00  0.00           H  
ATOM   2060  CA  GLY   129      -7.203 -14.573  -2.415  1.00  0.00           C  
ATOM   2061  HA2 GLY   129      -6.265 -14.890  -2.878  1.00  0.00           H  
ATOM   2062  HA3 GLY   129      -7.892 -15.392  -2.627  1.00  0.00           H  
ATOM   2063  C   GLY   129      -7.842 -13.335  -3.143  1.00  0.00           C  
ATOM   2064  O   GLY   129      -7.232 -12.857  -4.086  1.00  0.00           O  
ATOM   2065  N   ALA   130      -8.860 -12.828  -2.533  1.00  0.00           N  
ATOM   2066  H   ALA   130      -9.160 -13.225  -1.651  1.00  0.00           H  
ATOM   2067  CA  ALA   130      -9.695 -11.666  -2.985  1.00  0.00           C  
ATOM   2068  HA  ALA   130      -9.954 -11.732  -4.038  1.00  0.00           H  
ATOM   2069  CB  ALA   130     -11.087 -11.671  -2.200  1.00  0.00           C  
ATOM   2070  HB1 ALA   130     -11.640 -10.749  -2.368  1.00  0.00           H  
ATOM   2071  HB2 ALA   130     -11.720 -12.409  -2.684  1.00  0.00           H  
ATOM   2072  HB3 ALA   130     -10.959 -11.914  -1.147  1.00  0.00           H  
ATOM   2073  C   ALA   130      -8.942 -10.407  -2.783  1.00  0.00           C  
ATOM   2074  O   ALA   130      -8.818  -9.590  -3.719  1.00  0.00           O  
ATOM   2075  N   MET   131      -8.257 -10.244  -1.651  1.00  0.00           N  
ATOM   2076  H   MET   131      -8.292 -10.960  -0.939  1.00  0.00           H  
ATOM   2077  CA  MET   131      -7.274  -9.089  -1.420  1.00  0.00           C  
ATOM   2078  HA  MET   131      -7.809  -8.176  -1.698  1.00  0.00           H  
ATOM   2079  CB  MET   131      -6.739  -9.116   0.049  1.00  0.00           C  
ATOM   2080  HB2 MET   131      -7.617  -9.021   0.681  1.00  0.00           H  
ATOM   2081  HB3 MET   131      -6.200 -10.017   0.332  1.00  0.00           H  
ATOM   2082  CG  MET   131      -5.740  -8.008   0.351  1.00  0.00           C  
ATOM   2083  HG2 MET   131      -5.380  -8.157   1.363  1.00  0.00           H  
ATOM   2084  HG3 MET   131      -4.900  -8.246  -0.311  1.00  0.00           H  
ATOM   2085  SD  MET   131      -6.274  -6.286   0.057  1.00  0.00           S  
ATOM   2086  CE  MET   131      -7.673  -5.985   1.108  1.00  0.00           C  
ATOM   2087  HE1 MET   131      -7.370  -6.159   2.146  1.00  0.00           H  
ATOM   2088  HE2 MET   131      -7.801  -4.898   1.027  1.00  0.00           H  
ATOM   2089  HE3 MET   131      -8.537  -6.609   0.874  1.00  0.00           H  
ATOM   2090  C   MET   131      -6.004  -9.147  -2.322  1.00  0.00           C  
ATOM   2091  O   MET   131      -5.661  -8.180  -2.986  1.00  0.00           O  
ATOM   2092  N   ASN   132      -5.509 -10.382  -2.624  1.00  0.00           N  
ATOM   2093  H   ASN   132      -5.835 -11.228  -2.181  1.00  0.00           H  
ATOM   2094  CA  ASN   132      -4.441 -10.567  -3.661  1.00  0.00           C  
ATOM   2095  HA  ASN   132      -3.616  -9.944  -3.337  1.00  0.00           H  
ATOM   2096  CB  ASN   132      -4.053 -12.111  -3.856  1.00  0.00           C  
ATOM   2097  HB2 ASN   132      -3.676 -12.523  -2.920  1.00  0.00           H  
ATOM   2098  HB3 ASN   132      -4.934 -12.745  -3.948  1.00  0.00           H  
ATOM   2099  CG  ASN   132      -2.944 -12.297  -4.900  1.00  0.00           C  
ATOM   2100  OD1 ASN   132      -1.831 -11.816  -4.712  1.00  0.00           O  
ATOM   2101  ND2 ASN   132      -3.140 -13.102  -5.879  1.00  0.00           N  
ATOM   2102 HD21 ASN   132      -2.407 -13.353  -6.532  1.00  0.00           H  
ATOM   2103 HD22 ASN   132      -4.041 -13.428  -6.171  1.00  0.00           H  
ATOM   2104  C   ASN   132      -4.875 -10.029  -5.070  1.00  0.00           C  
ATOM   2105  O   ASN   132      -4.092  -9.565  -5.910  1.00  0.00           O  
ATOM   2106  N   LYS   133      -6.178 -10.159  -5.406  1.00  0.00           N  
ATOM   2107  H   LYS   133      -6.801 -10.640  -4.775  1.00  0.00           H  
ATOM   2108  CA  LYS   133      -6.722  -9.650  -6.681  1.00  0.00           C  
ATOM   2109  HA  LYS   133      -5.987  -9.876  -7.463  1.00  0.00           H  
ATOM   2110  CB  LYS   133      -8.024 -10.330  -7.135  1.00  0.00           C  
ATOM   2111  HB2 LYS   133      -8.817 -10.157  -6.398  1.00  0.00           H  
ATOM   2112  HB3 LYS   133      -8.402  -9.957  -8.089  1.00  0.00           H  
ATOM   2113  CG  LYS   133      -7.815 -11.818  -7.328  1.00  0.00           C  
ATOM   2114  HG2 LYS   133      -7.351 -11.856  -8.307  1.00  0.00           H  
ATOM   2115  HG3 LYS   133      -6.941 -12.178  -6.776  1.00  0.00           H  
ATOM   2116  CD  LYS   133      -8.959 -12.757  -7.194  1.00  0.00           C  
ATOM   2117  HD2 LYS   133      -9.266 -12.739  -6.150  1.00  0.00           H  
ATOM   2118  HD3 LYS   133      -9.810 -12.547  -7.860  1.00  0.00           H  
ATOM   2119  CE  LYS   133      -8.367 -14.131  -7.567  1.00  0.00           C  
ATOM   2120  HE2 LYS   133      -7.961 -14.164  -8.580  1.00  0.00           H  
ATOM   2121  HE3 LYS   133      -7.632 -14.491  -6.856  1.00  0.00           H  
ATOM   2122  NZ  LYS   133      -9.453 -15.177  -7.500  1.00  0.00           N  
ATOM   2123  HZ1 LYS   133      -9.196 -16.147  -7.633  1.00  0.00           H  
ATOM   2124  HZ2 LYS   133      -9.944 -15.211  -6.619  1.00  0.00           H  
ATOM   2125  HZ3 LYS   133     -10.159 -14.967  -8.186  1.00  0.00           H  
ATOM   2126  C   LYS   133      -6.959  -8.191  -6.699  1.00  0.00           C  
ATOM   2127  O   LYS   133      -6.683  -7.568  -7.745  1.00  0.00           O  
ATOM   2128  N   ALA   134      -7.270  -7.519  -5.545  1.00  0.00           N  
ATOM   2129  H   ALA   134      -7.188  -8.042  -4.684  1.00  0.00           H  
ATOM   2130  CA  ALA   134      -7.159  -6.081  -5.434  1.00  0.00           C  
ATOM   2131  HA  ALA   134      -7.861  -5.728  -6.193  1.00  0.00           H  
ATOM   2132  CB  ALA   134      -7.838  -5.697  -4.095  1.00  0.00           C  
ATOM   2133  HB1 ALA   134      -8.236  -4.683  -4.102  1.00  0.00           H  
ATOM   2134  HB2 ALA   134      -8.725  -6.322  -4.023  1.00  0.00           H  
ATOM   2135  HB3 ALA   134      -7.157  -5.801  -3.240  1.00  0.00           H  
ATOM   2136  C   ALA   134      -5.791  -5.514  -5.590  1.00  0.00           C  
ATOM   2137  O   ALA   134      -5.622  -4.426  -6.105  1.00  0.00           O  
ATOM   2138  N   LEU   135      -4.827  -6.365  -5.091  1.00  0.00           N  
ATOM   2139  H   LEU   135      -5.087  -7.181  -4.551  1.00  0.00           H  
ATOM   2140  CA  LEU   135      -3.416  -5.938  -5.114  1.00  0.00           C  
ATOM   2141  HA  LEU   135      -3.380  -4.857  -4.987  1.00  0.00           H  
ATOM   2142  CB  LEU   135      -2.855  -6.698  -3.968  1.00  0.00           C  
ATOM   2143  HB2 LEU   135      -3.283  -7.696  -3.958  1.00  0.00           H  
ATOM   2144  HB3 LEU   135      -1.772  -6.663  -4.125  1.00  0.00           H  
ATOM   2145  CG  LEU   135      -3.009  -6.169  -2.511  1.00  0.00           C  
ATOM   2146  HG  LEU   135      -4.043  -6.026  -2.203  1.00  0.00           H  
ATOM   2147  CD1 LEU   135      -2.404  -7.271  -1.587  1.00  0.00           C  
ATOM   2148 HD11 LEU   135      -2.931  -8.210  -1.720  1.00  0.00           H  
ATOM   2149 HD12 LEU   135      -1.368  -7.392  -1.894  1.00  0.00           H  
ATOM   2150 HD13 LEU   135      -2.563  -7.084  -0.518  1.00  0.00           H  
ATOM   2151  CD2 LEU   135      -2.306  -4.809  -2.399  1.00  0.00           C  
ATOM   2152 HD21 LEU   135      -1.243  -5.061  -2.381  1.00  0.00           H  
ATOM   2153 HD22 LEU   135      -2.583  -4.093  -3.176  1.00  0.00           H  
ATOM   2154 HD23 LEU   135      -2.483  -4.216  -1.499  1.00  0.00           H  
ATOM   2155  C   LEU   135      -2.846  -6.143  -6.546  1.00  0.00           C  
ATOM   2156  O   LEU   135      -1.896  -5.511  -6.957  1.00  0.00           O  
ATOM   2157  N   GLU   136      -3.430  -6.989  -7.375  1.00  0.00           N  
ATOM   2158  H   GLU   136      -4.251  -7.491  -7.078  1.00  0.00           H  
ATOM   2159  CA  GLU   136      -3.131  -6.963  -8.834  1.00  0.00           C  
ATOM   2160  HA  GLU   136      -2.064  -6.865  -9.020  1.00  0.00           H  
ATOM   2161  CB  GLU   136      -3.576  -8.320  -9.340  1.00  0.00           C  
ATOM   2162  HB2 GLU   136      -3.088  -9.122  -8.791  1.00  0.00           H  
ATOM   2163  HB3 GLU   136      -4.647  -8.334  -9.185  1.00  0.00           H  
ATOM   2164  CG  GLU   136      -3.197  -8.519 -10.838  1.00  0.00           C  
ATOM   2165  HG2 GLU   136      -3.835  -8.001 -11.541  1.00  0.00           H  
ATOM   2166  HG3 GLU   136      -2.210  -8.079 -10.987  1.00  0.00           H  
ATOM   2167  CD  GLU   136      -3.040 -10.013 -11.204  1.00  0.00           C  
ATOM   2168  OE1 GLU   136      -2.292 -10.774 -10.617  1.00  0.00           O  
ATOM   2169  OE2 GLU   136      -3.630 -10.351 -12.274  1.00  0.00           O  
ATOM   2170  C   GLU   136      -3.691  -5.743  -9.579  1.00  0.00           C  
ATOM   2171  O   GLU   136      -2.896  -5.200 -10.435  1.00  0.00           O  
ATOM   2172  N   LEU   137      -4.937  -5.267  -9.238  1.00  0.00           N  
ATOM   2173  H   LEU   137      -5.540  -5.825  -8.644  1.00  0.00           H  
ATOM   2174  CA  LEU   137      -5.408  -3.928  -9.675  1.00  0.00           C  
ATOM   2175  HA  LEU   137      -5.574  -4.100 -10.740  1.00  0.00           H  
ATOM   2176  CB  LEU   137      -6.825  -3.599  -9.134  1.00  0.00           C  
ATOM   2177  HB2 LEU   137      -6.737  -3.540  -8.044  1.00  0.00           H  
ATOM   2178  HB3 LEU   137      -7.058  -2.601  -9.517  1.00  0.00           H  
ATOM   2179  CG  LEU   137      -7.851  -4.583  -9.556  1.00  0.00           C  
ATOM   2180  HG  LEU   137      -7.549  -5.632  -9.513  1.00  0.00           H  
ATOM   2181  CD1 LEU   137      -9.129  -4.513  -8.703  1.00  0.00           C  
ATOM   2182 HD11 LEU   137      -9.698  -3.604  -8.905  1.00  0.00           H  
ATOM   2183 HD12 LEU   137      -9.672  -5.416  -8.961  1.00  0.00           H  
ATOM   2184 HD13 LEU   137      -8.795  -4.482  -7.670  1.00  0.00           H  
ATOM   2185  CD2 LEU   137      -8.336  -4.325 -10.991  1.00  0.00           C  
ATOM   2186 HD21 LEU   137      -9.186  -4.997 -11.129  1.00  0.00           H  
ATOM   2187 HD22 LEU   137      -8.611  -3.271 -11.024  1.00  0.00           H  
ATOM   2188 HD23 LEU   137      -7.447  -4.449 -11.616  1.00  0.00           H  
ATOM   2189  C   LEU   137      -4.401  -2.806  -9.253  1.00  0.00           C  
ATOM   2190  O   LEU   137      -3.827  -2.063 -10.087  1.00  0.00           O  
ATOM   2191  N   PHE   138      -3.998  -2.864  -7.957  1.00  0.00           N  
ATOM   2192  H   PHE   138      -4.616  -3.341  -7.317  1.00  0.00           H  
ATOM   2193  CA  PHE   138      -2.900  -2.001  -7.412  1.00  0.00           C  
ATOM   2194  HA  PHE   138      -3.293  -0.980  -7.459  1.00  0.00           H  
ATOM   2195  CB  PHE   138      -2.665  -2.293  -5.917  1.00  0.00           C  
ATOM   2196  HB2 PHE   138      -3.598  -2.090  -5.387  1.00  0.00           H  
ATOM   2197  HB3 PHE   138      -2.329  -3.327  -5.897  1.00  0.00           H  
ATOM   2198  CG  PHE   138      -1.542  -1.482  -5.375  1.00  0.00           C  
ATOM   2199  CD1 PHE   138      -0.521  -2.204  -4.672  1.00  0.00           C  
ATOM   2200  HD1 PHE   138      -0.552  -3.278  -4.558  1.00  0.00           H  
ATOM   2201  CE1 PHE   138       0.497  -1.436  -4.111  1.00  0.00           C  
ATOM   2202  HE1 PHE   138       1.268  -1.979  -3.577  1.00  0.00           H  
ATOM   2203  CZ  PHE   138       0.495  -0.046  -4.151  1.00  0.00           C  
ATOM   2204  HZ  PHE   138       1.307   0.532  -3.720  1.00  0.00           H  
ATOM   2205  CE2 PHE   138      -0.496   0.645  -4.854  1.00  0.00           C  
ATOM   2206  HE2 PHE   138      -0.457   1.726  -4.952  1.00  0.00           H  
ATOM   2207  CD2 PHE   138      -1.536  -0.064  -5.454  1.00  0.00           C  
ATOM   2208  HD2 PHE   138      -2.213   0.474  -6.101  1.00  0.00           H  
ATOM   2209  C   PHE   138      -1.650  -1.892  -8.326  1.00  0.00           C  
ATOM   2210  O   PHE   138      -1.292  -0.822  -8.722  1.00  0.00           O  
ATOM   2211  N   ARG   139      -0.969  -3.002  -8.554  1.00  0.00           N  
ATOM   2212  H   ARG   139      -1.309  -3.806  -8.052  1.00  0.00           H  
ATOM   2213  CA  ARG   139       0.212  -3.118  -9.343  1.00  0.00           C  
ATOM   2214  HA  ARG   139       1.023  -2.416  -9.175  1.00  0.00           H  
ATOM   2215  CB  ARG   139       0.844  -4.482  -9.137  1.00  0.00           C  
ATOM   2216  HB2 ARG   139       0.019  -5.188  -9.285  1.00  0.00           H  
ATOM   2217  HB3 ARG   139       1.572  -4.666  -9.921  1.00  0.00           H  
ATOM   2218  CG  ARG   139       1.462  -4.743  -7.646  1.00  0.00           C  
ATOM   2219  HG2 ARG   139       2.244  -3.990  -7.509  1.00  0.00           H  
ATOM   2220  HG3 ARG   139       0.682  -4.401  -6.973  1.00  0.00           H  
ATOM   2221  CD  ARG   139       1.794  -6.171  -7.131  1.00  0.00           C  
ATOM   2222  HD2 ARG   139       2.477  -6.762  -7.739  1.00  0.00           H  
ATOM   2223  HD3 ARG   139       2.176  -5.988  -6.124  1.00  0.00           H  
ATOM   2224  NE  ARG   139       0.533  -6.849  -7.027  1.00  0.00           N  
ATOM   2225  HE  ARG   139      -0.298  -6.341  -7.283  1.00  0.00           H  
ATOM   2226  CZ  ARG   139       0.367  -8.123  -6.744  1.00  0.00           C  
ATOM   2227  NH1 ARG   139      -0.758  -8.692  -6.630  1.00  0.00           N  
ATOM   2228 HH11 ARG   139      -1.632  -8.226  -6.848  1.00  0.00           H  
ATOM   2229 HH12 ARG   139      -0.737  -9.646  -6.295  1.00  0.00           H  
ATOM   2230  NH2 ARG   139       1.300  -8.947  -6.630  1.00  0.00           N  
ATOM   2231 HH21 ARG   139       2.236  -8.588  -6.674  1.00  0.00           H  
ATOM   2232 HH22 ARG   139       1.053  -9.922  -6.561  1.00  0.00           H  
ATOM   2233  C   ARG   139      -0.091  -2.697 -10.800  1.00  0.00           C  
ATOM   2234  O   ARG   139       0.790  -1.986 -11.317  1.00  0.00           O  
ATOM   2235  N   LYS   140      -1.256  -2.972 -11.366  1.00  0.00           N  
ATOM   2236  H   LYS   140      -1.932  -3.443 -10.785  1.00  0.00           H  
ATOM   2237  CA  LYS   140      -1.480  -2.731 -12.798  1.00  0.00           C  
ATOM   2238  HA  LYS   140      -0.602  -3.131 -13.304  1.00  0.00           H  
ATOM   2239  CB  LYS   140      -2.753  -3.458 -13.352  1.00  0.00           C  
ATOM   2240  HB2 LYS   140      -3.633  -3.344 -12.727  1.00  0.00           H  
ATOM   2241  HB3 LYS   140      -3.081  -3.037 -14.302  1.00  0.00           H  
ATOM   2242  CG  LYS   140      -2.533  -4.997 -13.482  1.00  0.00           C  
ATOM   2243  HG2 LYS   140      -1.943  -5.141 -14.395  1.00  0.00           H  
ATOM   2244  HG3 LYS   140      -1.863  -5.264 -12.661  1.00  0.00           H  
ATOM   2245  CD  LYS   140      -3.833  -5.874 -13.419  1.00  0.00           C  
ATOM   2246  HD2 LYS   140      -3.553  -6.918 -13.274  1.00  0.00           H  
ATOM   2247  HD3 LYS   140      -4.376  -5.559 -12.516  1.00  0.00           H  
ATOM   2248  CE  LYS   140      -4.668  -5.691 -14.659  1.00  0.00           C  
ATOM   2249  HE2 LYS   140      -5.684  -6.014 -14.450  1.00  0.00           H  
ATOM   2250  HE3 LYS   140      -4.625  -4.648 -14.967  1.00  0.00           H  
ATOM   2251  NZ  LYS   140      -4.198  -6.545 -15.753  1.00  0.00           N  
ATOM   2252  HZ1 LYS   140      -4.696  -6.473 -16.634  1.00  0.00           H  
ATOM   2253  HZ2 LYS   140      -3.250  -6.249 -15.908  1.00  0.00           H  
ATOM   2254  HZ3 LYS   140      -4.034  -7.507 -15.517  1.00  0.00           H  
ATOM   2255  C   LYS   140      -1.657  -1.215 -13.127  1.00  0.00           C  
ATOM   2256  O   LYS   140      -0.915  -0.550 -13.854  1.00  0.00           O  
ATOM   2257  N   ASP   141      -2.637  -0.616 -12.395  1.00  0.00           N  
ATOM   2258  H   ASP   141      -3.153  -1.210 -11.768  1.00  0.00           H  
ATOM   2259  CA  ASP   141      -3.128   0.716 -12.595  1.00  0.00           C  
ATOM   2260  HA  ASP   141      -3.263   0.817 -13.681  1.00  0.00           H  
ATOM   2261  CB  ASP   141      -4.424   0.985 -11.780  1.00  0.00           C  
ATOM   2262  HB2 ASP   141      -4.402   0.451 -10.828  1.00  0.00           H  
ATOM   2263  HB3 ASP   141      -4.444   2.036 -11.472  1.00  0.00           H  
ATOM   2264  CG  ASP   141      -5.693   0.472 -12.506  1.00  0.00           C  
ATOM   2265  OD1 ASP   141      -5.582  -0.188 -13.571  1.00  0.00           O  
ATOM   2266  OD2 ASP   141      -6.806   0.667 -11.911  1.00  0.00           O  
ATOM   2267  C   ASP   141      -2.100   1.773 -12.262  1.00  0.00           C  
ATOM   2268  O   ASP   141      -2.015   2.864 -12.869  1.00  0.00           O  
ATOM   2269  N   ILE   142      -1.354   1.635 -11.141  1.00  0.00           N  
ATOM   2270  H   ILE   142      -1.404   0.784 -10.614  1.00  0.00           H  
ATOM   2271  CA  ILE   142      -0.279   2.589 -10.776  1.00  0.00           C  
ATOM   2272  HA  ILE   142      -0.712   3.587 -10.654  1.00  0.00           H  
ATOM   2273  CB  ILE   142       0.439   2.274  -9.499  1.00  0.00           C  
ATOM   2274  HB  ILE   142       0.800   1.247  -9.576  1.00  0.00           H  
ATOM   2275  CG2 ILE   142       1.634   3.198  -9.202  1.00  0.00           C  
ATOM   2276 HG21 ILE   142       2.361   3.093 -10.006  1.00  0.00           H  
ATOM   2277 HG22 ILE   142       1.299   4.242  -9.144  1.00  0.00           H  
ATOM   2278 HG23 ILE   142       2.002   3.066  -8.177  1.00  0.00           H  
ATOM   2279  CG1 ILE   142      -0.641   2.213  -8.378  1.00  0.00           C  
ATOM   2280 HG12 ILE   142      -1.542   1.714  -8.729  1.00  0.00           H  
ATOM   2281 HG13 ILE   142      -0.278   1.653  -7.516  1.00  0.00           H  
ATOM   2282  CD1 ILE   142      -1.135   3.546  -7.764  1.00  0.00           C  
ATOM   2283 HD11 ILE   142      -0.368   3.958  -7.114  1.00  0.00           H  
ATOM   2284 HD12 ILE   142      -1.502   4.206  -8.558  1.00  0.00           H  
ATOM   2285 HD13 ILE   142      -2.029   3.307  -7.188  1.00  0.00           H  
ATOM   2286  C   ILE   142       0.649   2.723 -11.938  1.00  0.00           C  
ATOM   2287  O   ILE   142       0.887   3.840 -12.474  1.00  0.00           O  
ATOM   2288  N   ALA   143       1.169   1.647 -12.529  1.00  0.00           N  
ATOM   2289  H   ALA   143       0.932   0.724 -12.215  1.00  0.00           H  
ATOM   2290  CA  ALA   143       2.147   1.692 -13.678  1.00  0.00           C  
ATOM   2291  HA  ALA   143       2.928   2.413 -13.457  1.00  0.00           H  
ATOM   2292  CB  ALA   143       2.796   0.336 -13.872  1.00  0.00           C  
ATOM   2293  HB1 ALA   143       3.404   0.101 -14.745  1.00  0.00           H  
ATOM   2294  HB2 ALA   143       3.357   0.243 -12.942  1.00  0.00           H  
ATOM   2295  HB3 ALA   143       1.951  -0.356 -13.840  1.00  0.00           H  
ATOM   2296  C   ALA   143       1.363   2.158 -14.917  1.00  0.00           C  
ATOM   2297  O   ALA   143       2.031   2.878 -15.656  1.00  0.00           O  
ATOM   2298  N   ALA   144       0.088   1.805 -15.081  1.00  0.00           N  
ATOM   2299  H   ALA   144      -0.328   1.047 -14.563  1.00  0.00           H  
ATOM   2300  CA  ALA   144      -0.668   2.401 -16.209  1.00  0.00           C  
ATOM   2301  HA  ALA   144      -0.174   2.088 -17.126  1.00  0.00           H  
ATOM   2302  CB  ALA   144      -2.098   1.800 -16.187  1.00  0.00           C  
ATOM   2303  HB1 ALA   144      -2.069   0.731 -15.985  1.00  0.00           H  
ATOM   2304  HB2 ALA   144      -2.493   2.244 -15.277  1.00  0.00           H  
ATOM   2305  HB3 ALA   144      -2.703   2.216 -16.994  1.00  0.00           H  
ATOM   2306  C   ALA   144      -0.728   3.901 -16.233  1.00  0.00           C  
ATOM   2307  O   ALA   144      -0.526   4.436 -17.301  1.00  0.00           O  
ATOM   2308  N   LYS   145      -0.850   4.547 -15.062  1.00  0.00           N  
ATOM   2309  H   LYS   145      -0.978   4.020 -14.208  1.00  0.00           H  
ATOM   2310  CA  LYS   145      -0.934   6.000 -14.925  1.00  0.00           C  
ATOM   2311  HA  LYS   145      -1.492   6.394 -15.769  1.00  0.00           H  
ATOM   2312  CB  LYS   145      -1.591   6.397 -13.567  1.00  0.00           C  
ATOM   2313  HB2 LYS   145      -1.329   5.650 -12.816  1.00  0.00           H  
ATOM   2314  HB3 LYS   145      -1.235   7.354 -13.196  1.00  0.00           H  
ATOM   2315  CG  LYS   145      -3.129   6.622 -13.669  1.00  0.00           C  
ATOM   2316  HG2 LYS   145      -3.408   7.039 -12.708  1.00  0.00           H  
ATOM   2317  HG3 LYS   145      -3.272   7.348 -14.466  1.00  0.00           H  
ATOM   2318  CD  LYS   145      -3.895   5.366 -14.030  1.00  0.00           C  
ATOM   2319  HD2 LYS   145      -3.465   4.856 -14.894  1.00  0.00           H  
ATOM   2320  HD3 LYS   145      -3.836   4.667 -13.205  1.00  0.00           H  
ATOM   2321  CE  LYS   145      -5.314   5.808 -14.395  1.00  0.00           C  
ATOM   2322  HE2 LYS   145      -5.761   6.383 -13.586  1.00  0.00           H  
ATOM   2323  HE3 LYS   145      -5.236   6.614 -15.129  1.00  0.00           H  
ATOM   2324  NZ  LYS   145      -6.100   4.713 -14.920  1.00  0.00           N  
ATOM   2325  HZ1 LYS   145      -5.670   4.229 -15.688  1.00  0.00           H  
ATOM   2326  HZ2 LYS   145      -6.365   3.939 -14.325  1.00  0.00           H  
ATOM   2327  HZ3 LYS   145      -6.982   4.945 -15.356  1.00  0.00           H  
ATOM   2328  C   LYS   145       0.479   6.606 -14.988  1.00  0.00           C  
ATOM   2329  O   LYS   145       0.638   7.732 -15.432  1.00  0.00           O  
ATOM   2330  N   TYR   146       1.525   5.898 -14.587  1.00  0.00           N  
ATOM   2331  H   TYR   146       1.415   4.932 -14.350  1.00  0.00           H  
ATOM   2332  CA  TYR   146       2.837   6.503 -14.861  1.00  0.00           C  
ATOM   2333  HA  TYR   146       2.933   7.504 -14.446  1.00  0.00           H  
ATOM   2334  CB  TYR   146       3.909   5.531 -14.257  1.00  0.00           C  
ATOM   2335  HB2 TYR   146       3.736   4.534 -14.649  1.00  0.00           H  
ATOM   2336  HB3 TYR   146       4.890   5.789 -14.658  1.00  0.00           H  
ATOM   2337  CG  TYR   146       4.083   5.580 -12.732  1.00  0.00           C  
ATOM   2338  CD1 TYR   146       3.224   6.308 -11.851  1.00  0.00           C  
ATOM   2339  HD1 TYR   146       2.487   6.968 -12.283  1.00  0.00           H  
ATOM   2340  CE1 TYR   146       3.421   6.265 -10.429  1.00  0.00           C  
ATOM   2341  HE1 TYR   146       2.787   6.812  -9.744  1.00  0.00           H  
ATOM   2342  CZ  TYR   146       4.568   5.631  -9.963  1.00  0.00           C  
ATOM   2343  OH  TYR   146       4.923   5.704  -8.710  1.00  0.00           O  
ATOM   2344  HH  TYR   146       5.857   5.478  -8.796  1.00  0.00           H  
ATOM   2345  CE2 TYR   146       5.353   4.862 -10.828  1.00  0.00           C  
ATOM   2346  HE2 TYR   146       6.225   4.350 -10.449  1.00  0.00           H  
ATOM   2347  CD2 TYR   146       5.136   4.797 -12.220  1.00  0.00           C  
ATOM   2348  HD2 TYR   146       5.841   4.386 -12.924  1.00  0.00           H  
ATOM   2349  C   TYR   146       3.125   6.647 -16.399  1.00  0.00           C  
ATOM   2350  O   TYR   146       3.710   7.629 -16.782  1.00  0.00           O  
ATOM   2351  N   LYS   147       2.597   5.785 -17.223  1.00  0.00           N  
ATOM   2352  H   LYS   147       2.225   4.917 -16.857  1.00  0.00           H  
ATOM   2353  CA  LYS   147       2.526   5.920 -18.706  1.00  0.00           C  
ATOM   2354  HA  LYS   147       3.582   5.884 -18.987  1.00  0.00           H  
ATOM   2355  CB  LYS   147       1.837   4.844 -19.391  1.00  0.00           C  
ATOM   2356  HB2 LYS   147       0.837   4.676 -19.006  1.00  0.00           H  
ATOM   2357  HB3 LYS   147       1.875   5.203 -20.417  1.00  0.00           H  
ATOM   2358  CG  LYS   147       2.381   3.417 -19.224  1.00  0.00           C  
ATOM   2359  HG2 LYS   147       3.467   3.442 -19.295  1.00  0.00           H  
ATOM   2360  HG3 LYS   147       2.292   3.078 -18.194  1.00  0.00           H  
ATOM   2361  CD  LYS   147       1.846   2.470 -20.351  1.00  0.00           C  
ATOM   2362  HD2 LYS   147       0.757   2.475 -20.396  1.00  0.00           H  
ATOM   2363  HD3 LYS   147       2.202   2.865 -21.305  1.00  0.00           H  
ATOM   2364  CE  LYS   147       2.430   1.112 -19.925  1.00  0.00           C  
ATOM   2365  HE2 LYS   147       3.519   1.092 -20.003  1.00  0.00           H  
ATOM   2366  HE3 LYS   147       2.191   0.980 -18.863  1.00  0.00           H  
ATOM   2367  NZ  LYS   147       1.918   0.023 -20.757  1.00  0.00           N  
ATOM   2368  HZ1 LYS   147       2.534  -0.784 -20.855  1.00  0.00           H  
ATOM   2369  HZ2 LYS   147       1.027  -0.333 -20.429  1.00  0.00           H  
ATOM   2370  HZ3 LYS   147       1.703   0.363 -21.680  1.00  0.00           H  
ATOM   2371  C   LYS   147       2.120   7.339 -19.112  1.00  0.00           C  
ATOM   2372  O   LYS   147       2.757   8.014 -19.936  1.00  0.00           O  
ATOM   2373  N   GLU   148       1.055   7.960 -18.561  1.00  0.00           N  
ATOM   2374  H   GLU   148       0.570   7.451 -17.830  1.00  0.00           H  
ATOM   2375  CA  GLU   148       0.534   9.328 -18.915  1.00  0.00           C  
ATOM   2376  HA  GLU   148       0.667   9.505 -19.982  1.00  0.00           H  
ATOM   2377  CB  GLU   148      -1.021   9.319 -18.925  1.00  0.00           C  
ATOM   2378  HB2 GLU   148      -1.363  10.300 -19.251  1.00  0.00           H  
ATOM   2379  HB3 GLU   148      -1.407   8.517 -19.557  1.00  0.00           H  
ATOM   2380  CG  GLU   148      -1.569   9.020 -17.496  1.00  0.00           C  
ATOM   2381  HG2 GLU   148      -1.049   8.111 -17.178  1.00  0.00           H  
ATOM   2382  HG3 GLU   148      -1.366   9.842 -16.810  1.00  0.00           H  
ATOM   2383  CD  GLU   148      -3.134   8.855 -17.437  1.00  0.00           C  
ATOM   2384  OE1 GLU   148      -3.629   8.043 -18.274  1.00  0.00           O  
ATOM   2385  OE2 GLU   148      -3.751   9.681 -16.757  1.00  0.00           O  
ATOM   2386  C   GLU   148       1.161  10.411 -18.146  1.00  0.00           C  
ATOM   2387  O   GLU   148       1.227  11.585 -18.589  1.00  0.00           O  
ATOM   2388  N   LEU   149       1.552  10.166 -16.885  1.00  0.00           N  
ATOM   2389  H   LEU   149       1.612   9.195 -16.632  1.00  0.00           H  
ATOM   2390  CA  LEU   149       2.383  11.140 -16.096  1.00  0.00           C  
ATOM   2391  HA  LEU   149       2.019  12.161 -16.204  1.00  0.00           H  
ATOM   2392  CB  LEU   149       2.421  10.758 -14.554  1.00  0.00           C  
ATOM   2393  HB2 LEU   149       2.797   9.748 -14.421  1.00  0.00           H  
ATOM   2394  HB3 LEU   149       3.102  11.414 -14.012  1.00  0.00           H  
ATOM   2395  CG  LEU   149       1.012  10.904 -13.848  1.00  0.00           C  
ATOM   2396  HG  LEU   149       0.259  10.477 -14.510  1.00  0.00           H  
ATOM   2397  CD1 LEU   149       1.015  10.147 -12.524  1.00  0.00           C  
ATOM   2398 HD11 LEU   149       0.033   9.899 -12.127  1.00  0.00           H  
ATOM   2399 HD12 LEU   149       1.463   9.166 -12.743  1.00  0.00           H  
ATOM   2400 HD13 LEU   149       1.595  10.810 -11.890  1.00  0.00           H  
ATOM   2401  CD2 LEU   149       0.589  12.304 -13.518  1.00  0.00           C  
ATOM   2402 HD21 LEU   149      -0.199  12.413 -12.781  1.00  0.00           H  
ATOM   2403 HD22 LEU   149       1.479  12.833 -13.199  1.00  0.00           H  
ATOM   2404 HD23 LEU   149       0.199  12.714 -14.459  1.00  0.00           H  
ATOM   2405  C   LEU   149       3.796  11.219 -16.721  1.00  0.00           C  
ATOM   2406  O   LEU   149       4.545  12.095 -16.230  1.00  0.00           O  
ATOM   2407  N   GLY   150       4.344  10.393 -17.616  1.00  0.00           N  
ATOM   2408  H   GLY   150       3.699   9.667 -17.899  1.00  0.00           H  
ATOM   2409  CA  GLY   150       5.720  10.264 -18.019  1.00  0.00           C  
ATOM   2410  HA2 GLY   150       5.624   9.558 -18.839  1.00  0.00           H  
ATOM   2411  HA3 GLY   150       6.168  11.221 -18.305  1.00  0.00           H  
ATOM   2412  C   GLY   150       6.631   9.576 -17.044  1.00  0.00           C  
ATOM   2413  O   GLY   150       7.805   9.625 -17.402  1.00  0.00           O  
ATOM   2414  N   TYR   151       6.196   9.015 -15.925  1.00  0.00           N  
ATOM   2415  H   TYR   151       5.212   9.023 -15.727  1.00  0.00           H  
ATOM   2416  CA  TYR   151       7.119   8.522 -14.918  1.00  0.00           C  
ATOM   2417  HA  TYR   151       7.979   9.188 -14.935  1.00  0.00           H  
ATOM   2418  CB  TYR   151       6.442   8.736 -13.534  1.00  0.00           C  
ATOM   2419  HB2 TYR   151       6.049   9.755 -13.556  1.00  0.00           H  
ATOM   2420  HB3 TYR   151       5.610   8.036 -13.469  1.00  0.00           H  
ATOM   2421  CG  TYR   151       7.404   8.691 -12.316  1.00  0.00           C  
ATOM   2422  CD1 TYR   151       6.972   8.061 -11.124  1.00  0.00           C  
ATOM   2423  HD1 TYR   151       5.954   7.701 -11.040  1.00  0.00           H  
ATOM   2424  CE1 TYR   151       7.842   8.080 -10.007  1.00  0.00           C  
ATOM   2425  HE1 TYR   151       7.649   7.596  -9.058  1.00  0.00           H  
ATOM   2426  CZ  TYR   151       9.156   8.478 -10.174  1.00  0.00           C  
ATOM   2427  OH  TYR   151      10.079   8.403  -9.114  1.00  0.00           O  
ATOM   2428  HH  TYR   151      10.859   8.956  -9.189  1.00  0.00           H  
ATOM   2429  CE2 TYR   151       9.580   9.023 -11.363  1.00  0.00           C  
ATOM   2430  HE2 TYR   151      10.555   9.477 -11.418  1.00  0.00           H  
ATOM   2431  CD2 TYR   151       8.659   9.255 -12.406  1.00  0.00           C  
ATOM   2432  HD2 TYR   151       8.961   9.802 -13.291  1.00  0.00           H  
ATOM   2433  C   TYR   151       7.622   7.119 -15.213  1.00  0.00           C  
ATOM   2434  O   TYR   151       7.836   6.387 -14.246  1.00  0.00           O  
ATOM   2435  N   GLN   152       7.762   6.677 -16.441  1.00  0.00           N  
ATOM   2436  H   GLN   152       7.773   7.447 -17.092  1.00  0.00           H  
ATOM   2437  CA  GLN   152       8.286   5.325 -16.801  1.00  0.00           C  
ATOM   2438  HA  GLN   152       7.665   4.644 -16.218  1.00  0.00           H  
ATOM   2439  CB  GLN   152       8.161   5.079 -18.316  1.00  0.00           C  
ATOM   2440  HB2 GLN   152       8.729   5.845 -18.838  1.00  0.00           H  
ATOM   2441  HB3 GLN   152       8.651   4.127 -18.495  1.00  0.00           H  
ATOM   2442  CG  GLN   152       6.696   5.073 -18.781  1.00  0.00           C  
ATOM   2443  HG2 GLN   152       6.131   4.365 -18.190  1.00  0.00           H  
ATOM   2444  HG3 GLN   152       6.266   6.077 -18.781  1.00  0.00           H  
ATOM   2445  CD  GLN   152       6.568   4.568 -20.187  1.00  0.00           C  
ATOM   2446  OE1 GLN   152       6.512   3.375 -20.436  1.00  0.00           O  
ATOM   2447  NE2 GLN   152       6.466   5.435 -21.156  1.00  0.00           N  
ATOM   2448 HE21 GLN   152       6.315   5.058 -22.085  1.00  0.00           H  
ATOM   2449 HE22 GLN   152       6.515   6.407 -20.895  1.00  0.00           H  
ATOM   2450  C   GLN   152       9.713   5.055 -16.381  1.00  0.00           C  
ATOM   2451  O   GLN   152      10.074   3.888 -16.401  1.00  0.00           O  
ATOM   2452  N   GLY   153      10.548   6.045 -16.025  1.00  0.00           N  
ATOM   2453  H   GLY   153      10.199   6.958 -16.249  1.00  0.00           H  
ATOM   2454  CA  GLY   153      11.980   5.926 -15.658  1.00  0.00           C  
ATOM   2455  HA2 GLY   153      12.196   6.791 -15.030  1.00  0.00           H  
ATOM   2456  HA3 GLY   153      12.192   4.983 -15.157  1.00  0.00           H  
ATOM   2457  C   GLY   153      12.897   6.051 -16.870  1.00  0.00           C  
ATOM   2458  O   GLY   153      13.564   5.066 -17.189  1.00  0.00           O  
ATOM   2459  OXT GLY   153      13.032   7.092 -17.503  1.00  0.00           O  
TER    2460      GLY   153 
END   
