# Supplementary material for: Accurate prediction of protein folding mechanisms by simple structure-based statistical mechanical models
Source: Nat Commun. 2023 Oct 19;14:6338. doi: 10.1038/s41467-023-41664-1 (PMC10587348; doi:10.1038/s41467-023-41664-1)
Supplement: Supplementary file 6 — Source Data [file 41467_2023_41664_MOESM6_ESM.xlsx]

## Sheet: Figure 2b
Figure 2b			Contact map
			1	2	3	4	5	6	7	8	9	10	11	12	13	14	15	16	17	18	19	20	21	22	23	24	25	26	27	28	29	30	31	32	33	34	35	36	37	38	39	40	41	42	43	44	45	46	47
		1	0	0	0	-1	0	0	0	0	0	0	0	0	0	0	0	0	0	0	0	0	0	0	0	0	0	0	0	0	0	0	0	0	0	0	0	0	0	0	0	0	0	0	0	0	0	0	0
		2	0	0	0	0	0	0	0	0	0	0	0	0	0	0	0	0	0	0	0	0	0	0	0	0	0	0	0	0	0	0	0	0	0	0	0	0	0	0	0	0	0	0	0	0	0	0	0
		3	0	0	0	0	0	0	0	0	0	0	0	0	0	0	0	0	0	0	0	0	0	0	0	0	0	0	0	0	0	0	0	0	0	0	0	0	0	0	0	0	0	0	0	0	0	0	0
		4	0	0	0	0	0	0	0	0	0	0	0	0	0	0	0	0	0	0	0	0	0	0	0	0	0	0	0	0	-1	0	0	0	0	0	0	0	0	0	0	0	0	0	0	0	0	0	0
		5	0	0	0	0	0	0	0	0	0	0	0	0	0	0	0	0	0	0	0	0	0	0	0	0	0	0	-1	-1	-1	-1	0	0	0	0	0	0	0	0	0	0	0	0	0	-1	0	0	0
		6	0	0	0	0	0	0	0	0	0	0	0	0	0	0	0	0	0	0	0	0	0	0	0	0	0	-1	-1	-1	-1	-1	0	0	0	0	0	0	0	0	-1	0	0	0	0	0	0	0	0
		7	0	0	0	0	0	0	0	0	0	0	0	0	0	0	0	0	0	0	0	0	0	0	0	0	-1	-1	-1	-1	0	0	0	0	0	0	0	0	0	0	0	0	0	0	0	0	0	0	0
		8	0	0	0	0	0	0	0	0	0	0	0	0	0	0	0	0	0	0	0	0	0	-1	-1	-1	-1	-1	0	-1	0	0	0	0	0	0	0	0	0	0	0	0	0	0	0	0	0	0	0
		9	0	0	0	0	0	0	0	0	0	0	0	0	0	0	0	0	0	0	0	0	0	-1	0	-1	-1	0	0	0	0	0	0	0	0	0	0	0	0	0	0	0	0	0	0	0	0	0	0
		10	0	0	0	0	0	0	0	0	0	0	0	0	0	0	0	0	0	0	0	0	0	-1	-1	-1	0	0	0	0	0	0	0	0	0	0	0	0	0	0	0	0	0	0	0	0	0	0	0
		11	0	0	0	0	0	0	0	0	0	0	0	0	0	0	0	0	0	0	0	0	0	-1	-1	-1	0	0	0	0	0	0	0	0	0	0	0	0	0	0	0	0	0	0	0	0	0	0	0
		12	0	0	0	0	0	0	0	0	0	0	0	0	0	0	0	0	0	0	-1	-1	-1	-1	-1	0	0	0	0	0	0	0	0	0	0	0	0	0	0	-1	0	0	0	0	0	0	0	0	0
		13	0	0	0	0	0	0	0	0	0	0	0	0	0	0	0	0	0	0	0	0	-1	-1	0	0	0	0	0	0	0	0	0	0	0	0	0	0	0	0	0	0	0	0	0	0	0	0	0
		14	0	0	0	0	0	0	0	0	0	0	0	0	0	0	0	0	0	0	-1	-1	-1	0	0	0	0	0	0	0	0	0	0	0	0	0	0	0	0	0	0	0	0	0	0	0	0	0	0
		15	0	0	0	0	0	0	0	0	0	0	0	0	0	0	0	0	0	0	0	0	0	0	0	0	0	0	0	0	0	0	0	0	0	0	0	0	0	0	0	0	0	0	0	0	0	0	0
		16	0	0	0	0	0	0	0	0	0	0	0	0	0	0	0	0	0	0	-1	0	0	0	0	0	0	0	0	0	0	0	0	0	0	0	0	0	0	0	0	0	0	0	0	0	0	0	0
		17	0	0	0	0	0	0	0	0	0	0	0	0	0	0	0	0	0	0	0	0	0	0	0	0	0	0	0	0	0	0	0	0	0	0	0	0	0	0	0	0	0	0	0	0	0	0	0
		18	0	0	0	0	0	0	0	0	0	0	0	0	0	0	0	0	0	0	0	0	0	0	0	0	0	0	0	0	0	0	0	0	0	0	0	0	0	0	0	0	0	0	0	0	0	0	0
		19	0	0	0	0	0	0	0	0	0	0	0	0	0	0	0	0	0	0	0	0	0	0	0	0	0	0	0	0	0	0	0	0	0	0	0	0	0	-1	0	0	0	0	0	0	0	0	0
		20	0	0	0	0	0	0	0	0	0	0	0	0	0	0	0	0	0	0	0	0	0	0	0	0	0	0	0	-1	0	0	0	0	0	0	0	0	0	0	0	0	-1	-1	-1	0	0	-1	0
		21	0	0	0	0	0	0	0	0	0	0	0	0	0	0	0	0	0	0	0	0	0	0	0	0	0	0	0	0	0	0	0	0	0	0	0	0	0	0	0	0	0	0	0	0	0	0	0
		22	0	0	0	0	0	0	0	0	0	0	0	0	0	0	0	0	0	0	0	0	0	0	0	0	0	-1	0	-1	0	0	0	0	0	0	0	0	0	0	0	0	0	0	-1	0	0	0	0
		23	0	0	0	0	0	0	0	0	0	0	0	0	0	0	0	0	0	0	0	0	0	0	0	0	0	-1	0	0	0	0	0	0	0	0	0	0	0	0	0	0	0	0	0	0	0	0	0
		24	0	0	0	0	0	0	0	0	0	0	0	0	0	0	0	0	0	0	0	0	0	0	0	0	0	0	0	0	0	0	0	0	0	0	0	0	0	0	0	0	0	0	0	0	0	0	0
		25	0	0	0	0	0	0	0	0	0	0	0	0	0	0	0	0	0	0	0	0	0	0	0	0	0	0	0	0	0	0	0	0	0	0	0	0	0	0	0	0	0	0	0	0	0	0	0
		26	0	0	0	0	0	0	0	0	0	0	0	0	0	0	0	0	0	0	0	0	0	0	0	0	0	0	0	0	0	0	0	0	0	0	0	0	0	0	0	0	0	0	-1	0	-1	-1	0
		27	0	0	0	0	0	0	0	0	0	0	0	0	0	0	0	0	0	0	0	0	0	0	0	0	0	0	0	0	0	0	0	0	0	0	0	0	0	0	0	0	0	0	-1	-1	-1	0	0
		28	0	0	0	0	0	0	0	0	0	0	0	0	0	0	0	0	0	0	0	0	0	0	0	0	0	0	0	0	0	0	0	0	0	0	0	0	0	0	0	0	-1	-1	-1	-1	-1	0	0
		29	0	0	0	0	0	0	0	0	0	0	0	0	0	0	0	0	0	0	0	0	0	0	0	0	0	0	0	0	0	0	0	0	0	0	0	0	0	0	0	0	-1	-1	-1	-1	0	0	0
		30	0	0	0	0	0	0	0	0	0	0	0	0	0	0	0	0	0	0	0	0	0	0	0	0	0	0	0	0	0	0	0	0	-1	0	0	0	0	0	-1	-1	-1	-1	0	0	0	0	0
		31	0	0	0	0	0	0	0	0	0	0	0	0	0	0	0	0	0	0	0	0	0	0	0	0	0	0	0	0	0	0	0	0	0	0	0	0	0	0	0	-1	-1	-1	0	0	0	0	0
		32	0	0	0	0	0	0	0	0	0	0	0	0	0	0	0	0	0	0	0	0	0	0	0	0	0	0	0	0	0	0	0	0	0	0	0	0	0	0	-1	-1	0	0	0	0	0	0	0
		33	0	0	0	0	0	0	0	0	0	0	0	0	0	0	0	0	0	0	0	0	0	0	0	0	0	0	0	0	0	0	0	0	0	0	0	0	0	0	-1	0	0	0	0	0	0	0	0
		34	0	0	0	0	0	0	0	0	0	0	0	0	0	0	0	0	0	0	0	0	0	0	0	0	0	0	0	0	0	0	0	0	0	0	0	0	0	0	0	0	0	0	0	0	0	0	0
		35	0	0	0	0	0	0	0	0	0	0	0	0	0	0	0	0	0	0	0	0	0	0	0	0	0	0	0	0	0	0	0	0	0	0	0	0	0	-1	-1	0	0	0	0	0	0	0	0
		36	0	0	0	0	0	0	0	0	0	0	0	0	0	0	0	0	0	0	0	0	0	0	0	0	0	0	0	0	0	0	0	0	0	0	0	0	0	0	-1	0	0	0	0	0	0	0	0
		37	0	0	0	0	0	0	0	0	0	0	0	0	0	0	0	0	0	0	0	0	0	0	0	0	0	0	0	0	0	0	0	0	0	0	0	0	0	0	0	0	0	0	0	0	0	0	0
		38	0	0	0	0	0	0	0	0	0	0	0	0	0	0	0	0	0	0	0	0	0	0	0	0	0	0	0	0	0	0	0	0	0	0	0	0	0	0	0	0	0	0	0	0	0	0	0
		39	0	0	0	0	0	0	0	0	0	0	0	0	0	0	0	0	0	0	0	0	0	0	0	0	0	0	0	0	0	0	0	0	0	0	0	0	0	0	0	0	0	0	0	0	0	0	0
		40	0	0	0	0	0	0	0	0	0	0	0	0	0	0	0	0	0	0	0	0	0	0	0	0	0	0	0	0	0	0	0	0	0	0	0	0	0	0	0	0	0	0	0	0	0	0	0
		41	0	0	0	0	0	0	0	0	0	0	0	0	0	0	0	0	0	0	0	0	0	0	0	0	0	0	0	0	0	0	0	0	0	0	0	0	0	0	0	0	0	0	0	0	0	0	0
		42	0	0	0	0	0	0	0	0	0	0	0	0	0	0	0	0	0	0	0	0	0	0	0	0	0	0	0	0	0	0	0	0	0	0	0	0	0	0	0	0	0	0	0	0	0	0	-1
		43	0	0	0	0	0	0	0	0	0	0	0	0	0	0	0	0	0	0	0	0	0	0	0	0	0	0	0	0	0	0	0	0	0	0	0	0	0	0	0	0	0	0	0	0	0	-1	-1
		44	0	0	0	0	0	0	0	0	0	0	0	0	0	0	0	0	0	0	0	0	0	0	0	0	0	0	0	0	0	0	0	0	0	0	0	0	0	0	0	0	0	0	0	0	0	0	-1
		45	0	0	0	0	0	0	0	0	0	0	0	0	0	0	0	0	0	0	0	0	0	0	0	0	0	0	0	0	0	0	0	0	0	0	0	0	0	0	0	0	0	0	0	0	0	0	0
		46	0	0	0	0	0	0	0	0	0	0	0	0	0	0	0	0	0	0	0	0	0	0	0	0	0	0	0	0	0	0	0	0	0	0	0	0	0	0	0	0	0	0	0	0	0	0	0
		47	0	0	0	0	0	0	0	0	0	0	0	0	0	0	0	0	0	0	0	0	0	0	0	0	0	0	0	0	0	0	0	0	0	0	0	0	0	0	0	0	0	0	0	0	0	0	0
		48	0	0	0	0	0	0	0	0	0	0	0	0	0	0	0	0	0	0	0	0	0	0	0	0	0	0	0	0	0	0	0	0	0	0	0	0	0	0	0	0	0	0	0	0	0	0	0
		49	0	0	0	0	0	0	0	0	0	0	0	0	0	0	0	0	0	0	0	0	0	0	0	0	0	0	0	0	0	0	0	0	0	0	0	0	0	0	0	0	0	0	0	0	0	0	0
		50	0	0	0	0	0	0	0	0	0	0	0	0	0	0	0	0	0	0	0	0	0	0	0	0	0	0	0	0	0	0	0	0	0	0	0	0	0	0	0	0	0	0	0	0	0	0	0
		51	0	0	0	0	0	0	0	0	0	0	0	0	0	0	0	0	0	0	0	0	0	0	0	0	0	0	0	0	0	0	0	0	0	0	0	0	0	0	0	0	0	0	0	0	0	0	0
		52	0	0	0	0	0	0	0	0	0	0	0	0	0	0	0	0	0	0	0	0	0	0	0	0	0	0	0	0	0	0	0	0	0	0	0	0	0	0	0	0	0	0	0	0	0	0	0
		53	0	0	0	0	0	0	0	0	0	0	0	0	0	0	0	0	0	0	0	0	0	0	0	0	0	0	0	0	0	0	0	0	0	0	0	0	0	0	0	0	0	0	0	0	0	0	0
		54	0	0	0	0	0	0	0	0	0	0	0	0	0	0	0	0	0	0	0	0	0	0	0	0	0	0	0	0	0	0	0	0	0	0	0	0	0	0	0	0	0	0	0	0	0	0	0
		55	0	0	0	0	0	0	0	0	0	0	0	0	0	0	0	0	0	0	0	0	0	0	0	0	0	0	0	0	0	0	0	0	0	0	0	0	0	0	0	0	0	0	0	0	0	0	0
		56	0	0	0	0	0	0	0	0	0	0	0	0	0	0	0	0	0	0	0	0	0	0	0	0	0	0	0	0	0	0	0	0	0	0	0	0	0	0	0	0	0	0	0	0	0	0	0
		57	0	0	0	0	0	0	0	0	0	0	0	0	0	0	0	0	0	0	0	0	0	0	0	0	0	0	0	0	0	0	0	0	0	0	0	0	0	0	0	0	0	0	0	0	0	0	0
		58	0	0	0	0	0	0	0	0	0	0	0	0	0	0	0	0	0	0	0	0	0	0	0	0	0	0	0	0	0	0	0	0	0	0	0	0	0	0	0	0	0	0	0	0	0	0	0
		59	0	0	0	0	0	0	0	0	0	0	0	0	0	0	0	0	0	0	0	0	0	0	0	0	0	0	0	0	0	0	0	0	0	0	0	0	0	0	0	0	0	0	0	0	0	0	0
		60	0	0	0	0	0	0	0	0	0	0	0	0	0	0	0	0	0	0	0	0	0	0	0	0	0	0	0	0	0	0	0	0	0	0	0	0	0	0	0	0	0	0	0	0	0	0	0
[truncated: 74 more columns]

## Sheet: Figure 2c
Figure 2c			1D free energy
		0	-7.23828
		1	-9.58411
		2	-11.2202
		3	-12.434
		4	-13.343
		5	-14.0116
		6	-14.4805
		7	-14.7779
		8	-14.9245
		9	-14.9365
		10	-14.8271
		11	-14.6078
		12	-14.2891
		13	-13.8823
		14	-13.4003
		15	-12.8603
		16	-12.2852
		17	-11.7036
		18	-11.1448
		19	-10.6284
		20	-10.1569
		21	-9.72095
		22	-9.31264
		23	-8.93903
		24	-8.62427
		25	-8.39144
		26	-8.235
		27	-8.12352
		28	-8.03249
		29	-7.98891
		30	-8.06699
		31	-8.26396
		32	-8.47151
		33	-8.60855
		34	-8.67848
		35	-8.7702
		36	-9.02571
		37	-9.50708
		38	-10.105
		39	-10.7215
		40	-11.4035
		41	-12.2301
		42	-13.3228
		43	-14.6453
		44	-15.9649
		45	-17.1098
		46	-18.1792
		47	-19.1409
		48	-19.9571
		49	-20.6235
		50	-21.1221
		51	-21.4356
		52	-21.5631
		53	-21.4929
		54	-21.181
		55	-20.6186
		56	-19.7072
		57	-18.3173
		58	-16.3548
		59	-13.6697
		60	-6.45015

## Sheet: Figure 2d
Figure 2d			2D free energy
			0	1	2	3	4	5	6	7	8	9	10	11	12	13	14	15	16	17	18	19	20	21	22	23	24	25	26	27	28
		0	-7.23828	-8.82197	-9.67639	-10.0878	-10.173	-9.99585	-9.59727	-9.00675	-8.24813	-7.34333	-6.31539	-5.19174	-4.00856	-2.81509	-1.67065	-0.630202	0.276925	1.06555	1.76494	2.34957	2.81389	3.31495	3.94478	4.76768	5.85564	7.22868	8.96543	11.2256	14.3289
		1	-8.95551	-10.5394	-11.3941	-11.8058	-11.8912	-11.7144	-11.3162	-10.7261	-9.96819	-9.06439	-8.03794	-6.91646	-5.73619	-4.54625	-3.40582	-2.37043	-1.47004	-0.688259	0.00677309	0.590707	1.05623	1.55755	2.17242	2.97413	4.03001	5.33497	6.98883	9.17946	12.2334
		2	-9.94807	-11.5322	-12.3871	-12.7991	-12.8849	-12.7084	-12.3107	-11.7215	-10.9648	-10.063	-9.03984	-7.92321	-6.74942	-5.5668	-4.43344	-3.40546	-2.51507	-1.74498	-1.05953	-0.480914	-0.01767	0.481619	1.07207	1.84168	2.85267	4.07304	5.63904	7.76594	10.7771
		3	-10.5026	-12.087	-12.9422	-13.3545	-13.4406	-13.2646	-12.8677	-12.2797	-11.5251	-10.627	-9.61005	-8.50305	-7.34243	-6.17501	-5.05621	-4.04322	-3.17383	-2.43006	-1.76918	-1.20967	-0.759767	-0.269709	0.280233	1.00215	1.95406	3.07589	4.55389	6.62321	9.59122
		4	-10.7362	-12.3209	-13.1764	-13.589	-13.6756	-13.5002	-13.1044	-12.5182	-11.7673	-10.8761	-9.87138	-8.78467	-7.65352	-6.52212	-5.44017	-4.467	-3.65266	-2.9757	-2.37786	-1.87266	-1.46496	-1.00321	-0.535951	0.102587	0.966115	1.9563	3.33375	5.34223	8.25629
		5	-10.7134	-12.2983	-13.1541	-13.5671	-13.6542	-13.4798	-13.0854	-12.5023	-11.7574	-10.8786	-9.89729	-8.85035	-7.77784	-6.7191	-5.71547	-4.83704	-4.15139	-3.60796	-3.11813	-2.69886	-2.35591	-1.93557	-1.54401	-0.969172	-0.161074	0.755756	2.08401	4.06166	6.929
		6	-10.4759	-12.0612	-12.9173	-13.3307	-13.4185	-13.2451	-12.853	-12.2744	-11.5397	-10.682	-9.74132	-8.76253	-7.78662	-6.84287	-5.96654	-5.25333	-4.76365	-4.37509	-3.9839	-3.63253	-3.33943	-2.95321	-2.62438	-2.09753	-1.32954	-0.461655	0.833152	2.78576	5.58091
		7	-10.0549	-11.6405	-12.497	-12.911	-12.9995	-12.8277	-12.4386	-11.867	-11.148	-10.3241	-9.44733	-8.56974	-7.72571	-6.92939	-6.22361	-5.74277	-5.48702	-5.25161	-4.95078	-4.65984	-4.48394	-4.28594	-4.93718	-4.80956	-4.28187	-3.70035	-2.5455	-0.653617	2.0469
		8	-9.47775	-11.0637	-11.9206	-12.3352	-12.4247	-12.2548	-11.8699	-11.3083	-10.6128	-9.83901	-9.05224	-8.30402	-7.61035	-6.97013	-6.4461	-6.19121	-6.11416	-5.97763	-5.7323	-5.4774	-5.38833	-5.31078	-6.27273	-6.19753	-5.69359	-5.1341	-3.99094	-2.11125	0.553535
		9	-8.77449	-10.3608	-11.2182	-11.6334	-11.7241	-11.5566	-11.1772	-10.6292	-9.96597	-9.25943	-8.58401	-7.97675	-7.42771	-6.92652	-6.55775	-6.46875	-6.49883	-6.41623	-6.2008	-5.96528	-5.92538	-5.90817	-6.98836	-6.92939	-6.4342	-5.88467	-4.76323	-2.95389	-0.621959
		10	-7.98865	-9.57534	-10.4332	-10.8491	-10.941	-10.776	-10.4029	-9.87097	-9.24657	-8.61781	-8.05905	-7.58175	-7.15279	-6.76023	-6.50683	-6.52651	-6.61879	-6.56659	-6.3684	-6.14455	-6.1342	-6.15058	-7.28942	-7.23835	-6.74986	-6.21527	-5.17647	-3.65825	-2.26182
		11	-7.19363	-8.78069	-9.63898	-10.0554	-10.1481	-9.98501	-9.61682	-9.0984	-8.5081	-7.9472	-7.48447	-7.10699	-6.76648	-6.45253	-6.28077	-6.37205	-6.5032	-6.47035	-6.28399	-6.06932	-6.08004	-6.11885	-7.29412	-7.24837	-6.77216	-6.28231	-5.52726	-4.61129	-3.90674
		12	-6.48824	-8.07562	-8.93419	-9.35081	-9.44361	-9.28031	-8.91198	-8.39513	-7.8138	-7.27953	-6.86468	-6.54583	-6.26368	-6.00585	-5.89546	-6.04073	-6.20129	-6.184	-6.00855	-5.80447	-5.8346	-5.89263	-7.09769	-7.05689	-6.61271	-6.2427	-6.01352	-5.62936	-5.26752
		13	-5.92447	-7.51214	-8.3709	-8.78745	-8.87958	-8.71409	-8.34006	-7.80994	-7.2032	-6.63701	-6.20646	-5.90104	-5.65244	-5.43983	-5.39178	-5.59975	-5.79661	-5.79969	-5.63994	-5.4531	-5.50755	-5.59046	-6.83906	-6.80577	-6.46467	-6.32866	-6.53874	-6.4099	-6.21214
		14	-5.45669	-7.04466	-7.90364	-8.32018	-8.41163	-8.24372	-7.8627	-7.31408	-6.66465	-6.02532	-5.52094	-5.18369	-4.94978	-4.78906	-4.84373	-5.16899	-5.43566	-5.47836	-5.34762	-5.18918	-5.27704	-5.39992	-6.72768	-6.70765	-6.64175	-6.8191	-7.0969	-6.98418	-6.82467
		15	-5.01257	-6.60091	-7.46021	-7.87693	-7.96812	-7.79868	-7.4126	-6.84908	-6.16052	-5.43945	-4.82447	-4.41114	-4.17719	-4.09981	-4.34785	-4.87435	-5.24989	-5.35223	-5.2612	-5.13466	-5.28705	-5.50024	-7.01521	-7.01958	-7.63019	-8.26949	-8.26598	-7.81027	-7.44309
		16	-4.54868	-6.13743	-6.99714	-7.41422	-7.50554	-7.33553	-6.94674	-6.37404	-5.65831	-4.86973	-4.1359	-3.60826	-3.36159	-3.41981	-3.94175	-4.68107	-5.15371	-5.30675	-5.24707	-5.1451	-5.44083	-5.82693	-7.62318	-7.6574	-9.11355	-10.1657	-10.3657	-9.74474	-8.94679
		17	-4.04032	-5.62954	-6.48974	-6.90732	-6.99911	-6.82935	-6.43993	-5.8635	-5.13399	-4.30443	-3.48073	-2.84592	-2.61622	-2.86679	-3.61714	-4.48263	-5.01028	-5.1943	-5.15429	-5.08118	-5.66404	-6.27755	-8.32177	-8.38285	-10.4004	-11.9582	-12.929	-12.5507	-11.7199
		18	-3.46857	-5.05831	-5.91909	-6.33735	-6.43	-6.26147	-5.87393	-5.3004	-4.57457	-3.74754	-2.93112	-2.37996	-2.41732	-2.87893	-3.60316	-4.43333	-4.96623	-5.16642	-5.14229	-5.13197	-6.09493	-6.89499	-9.08926	-9.17727	-11.8109	-13.6376	-14.9338	-14.728	-14.1887
		19	-2.82628	-4.41664	-5.27815	-5.69737	-5.79156	-5.62595	-5.24487	-4.68727	-4.00166	-3.27135	-2.68192	-2.63441	-3.22858	-3.87016	-4.46718	-5.18675	-5.69768	-5.90613	-5.89781	-5.96369	-6.86143	-7.62668	-9.77986	-9.88288	-12.8594	-14.761	-16.0954	-16.0748	-15.8738
		20	-2.12283	-3.71401	-4.57659	-4.99743	-5.09461	-4.93545	-4.56988	-4.05286	-3.46954	-2.95285	-2.70285	-3.04591	-3.91818	-4.70288	-5.41391	-6.23766	-6.79622	-7.02797	-7.04102	-7.18129	-7.88974	-8.51875	-10.441	-10.5511	-13.7894	-15.7702	-17.1479	-17.1094	-16.8742
		21	-1.36237	-2.95466	-3.81889	-4.24268	-4.34596	-4.20062	-3.86815	-3.43182	-3.01838	-2.75596	-2.75394	-3.25815	-4.32716	-5.2856	-6.18409	-7.13967	-7.7465	-7.99952	-8.0387	-8.29781	-9.01994	-9.59727	-11.1734	-11.2759	-14.6474	-16.6982	-18.1284	-18.1352	-17.9521
		22	-0.52528	-2.11905	-2.98583	-3.41504	-3.53113	-3.41694	-3.15808	-2.87944	-2.71323	-2.69393	-2.85344	-3.44299	-4.65024	-5.75431	-6.8816	-8.01733	-8.72753	-9.05587	-9.16902	-9.57982	-10.3734	-10.9482	-12.013	-12.0744	-15.3381	-17.4313	-18.8982	-18.9636	-18.8454
		23	0.390692	-1.20567	-2.07791	-2.52116	-2.67426	-2.65008	-2.57617	-2.58493	-2.70076	-2.85332	-3.0953	-3.72059	-4.92072	-6.03635	-7.22523	-8.41404	-9.16208	-9.52856	-9.73994	-10.5409	-11.6968	-12.5381	-13.2434	-13.3288	-15.8739	-17.9766	-19.4732	-19.5875	-19.517
		24	1.3169	-0.284722	-1.17038	-1.65154	-1.90553	-2.09617	-2.33932	-2.65538	-2.96364	-3.20356	-3.48788	-4.15992	-5.31987	-6.36279	-7.45964	-8.59859	-9.34058	-9.73714	-10.1586	-11.5132	-13.0084	-14.1077	-14.748	-14.9348	-16.3704	-18.3502	-19.8663	-20.0298	-20.0014
		25	2.22399	0.615489	-0.292902	-0.841341	-1.26259	-1.73029	-2.24964	-2.75707	-3.17519	-3.47758	-3.80715	-4.5492	-5.79975	-6.89288	-8.02436	-9.17598	-9.92718	-10.3477	-10.9641	-12.7141	-14.4261	-15.6979	-16.3725	-16.6486	-17.0914	-18.5027	-19.9699	-20.2247	-20.2827
		26	3.215	1.60071	0.665328	0.0350412	-0.566641	-1.26176	-1.95753	-2.58132	-3.07972	-3.44872	-3.83245	-4.6353	-6.12229	-7.3824	-8.64992	-9.85408	-10.6117	-11.0225	-11.683	-13.607	-15.4611	-16.8356	-17.5771	-17.9411	-18.0563	-18.5757	-19.7484	-20.0489	-20.1712
		27	4.41448	2.79581	1.83236	1.11641	0.344455	-0.529819	-1.36309	-2.09324	-2.68127	-3.14014	-3.59171	-4.42779	-6.20987	-7.69016	-9.19835	-10.5278	-11.3469	-11.7846	-12.4128	-14.3717	-16.3188	-17.788	-18.6144	-19.0482	-19.1439	-19.1067	-19.4407	-19.6025	-19.7409
		28	5.90071	4.27806	3.28594	2.48464	1.54811	0.512902	-0.456567	-1.30509	-1.99705	-2.55644	-3.07366	-3.90379	-5.91021	-7.57914	-9.28692	-10.7068	-11.5735	-12.0378	-12.6441	-14.5914	-16.5721	-18.0937	-19.0289	-19.5984	-19.8129	-19.7568	-19.5415	-19.1993	-18.9236
		29	7.72758	6.10037	5.07907	4.19563	3.09771	1.91511	0.821229	-0.130555	-0.905559	-1.5363	-2.0946	-2.90839	-5.03266	-6.80264	-8.6025	-10.0591	-10.9453	-11.4217	-12.0224	-13.9653	-15.9597	-17.5104	-18.5176	-19.1715	-19.4511	-19.4317	-19.1435	-18.5627	-17.5934
		30	9.95632	8.32336	7.27234	6.31153	5.05799	3.74751	2.55357	1.52599	0.695367	0.0210179	-0.560776	-1.36141	-3.54666	-5.37208	-7.21916	-8.69431	-9.59103	-10.0746	-10.675	-12.6176	-14.6214	-16.1939	-17.2544	-17.9662	-18.2872	-18.2976	-18.0166	-17.3668	-15.6688
		31	12.6923	11.0518	9.97001	8.93634	7.53289	6.11322	4.84066	3.75777	2.88892	2.18616	1.58937	0.798304	-1.42288	-3.28412	-5.16108	-6.64839	-7.55267	-8.04203	-8.64399	-10.5882	-12.6004	-14.1915	-15.2951	-16.0508	-16.4032	-16.4394	-16.1821	-15.5251	-13.0153
		32	16.2044	14.5539	13.4396	12.3371	10.7851	9.26912	7.93184	6.80551	5.90757	5.18362	4.57541	3.79179	1.54695	-0.342375	-2.24325	-3.74073	-4.65289	-5.14998	-5.75793	-7.70024	-9.72014	-11.3285	-12.4692	-13.2733	-13.6698	-13.7496	-13.5453	-12.9362	-6.45015

## Sheet: Figure 2e
Figure 2e			1D free energy			Residue-specific structure formation
						1	2	3	4	5	6	7	8	9	10	11	12	13	14	15	16	17	18	19	20	21	22	23	24	25	26	27	28	29	30	31	32	33	34	35	36	37	38	39	40	41	42	43	44
		0	-7.23828		0	0	0	0	0	0	0	0	0	0	0	0	0	0	0	0	0	0	0	0	0	0	0	0	0	0	0	0	0	0	0	0	0	0	0	0	0	0	0	0	0	0	0	0	0
		1	-9.58411		1	0	0	5.59965e-06	4.49094e-06	0	0	0	0	0	0	1.73606e-05	4.00144e-07	1.50973e-06	2.39298e-06	7.13517e-06	2.0553e-06	0	0	5.72569e-07	1.04524e-07	1.98283e-06	4.27875e-06	1.03326e-05	8.90562e-06	0	0	0	0	3.5982e-07	1.08126e-06	1.70006e-06	3.42732e-06	2.1664e-06	1.85534e-05	1.09275e-06	0	8.83639e-07	0	1.47939e-07	1.46262e-06	2.0432e-07	9.67565e-07	0	0
		2	-11.2202		2	0	0	1.09045e-05	4.27684e-06	0	0	0	0	0	0	3.40235e-05	2.98296e-07	3.09523e-06	4.29425e-06	6.86613e-06	1.90059e-06	0	0	3.82299e-07	0	3.73515e-06	8.55137e-06	2.17877e-05	1.77276e-05	0	0	0	0	0	1.1352e-06	3.5767e-06	5.98812e-06	2.11871e-06	2.01176e-05	1.2173e-07	0	4.31948e-07	0	2.27643e-07	2.88041e-06	1.06725e-07	1.46577e-06	0	0
		3	-12.434		3	0	0		6.67033e-06	0	0	0	0	0	0	5.08359e-05	2.78162e-07	5.92652e-06	6.17058e-06	6.35094e-06	3.38543e-06	0	0	4.8903e-07	0	5.8739e-06	1.30471e-05	3.31984e-05	2.65138e-05	0	0	0	0	0	1.64358e-06	4.93529e-06	8.37337e-06	4.54859e-06	1.54168e-05	8.2216e-07	0	0	0	5.88856e-07	4.40942e-06	3.3881e-07	2.29152e-06	0	0
		4	-13.343		4	0	0	1.30522e-06	3.13477e-06	0	0	0	0	0	0	7.24731e-05	5.00076e-06	5.30146e-06	6.87453e-06	5.21542e-06	7.03519e-06	0	0	1.44624e-06	0	6.96891e-06	2.16997e-05	5.11027e-05	3.75721e-05	0	0	0	0	0	1.429e-06	6.33484e-06	1.09871e-05	4.17643e-06	1.60831e-05	9.18698e-07	0	0	0	2.2218e-07	5.59872e-06	2.47596e-07	2.80244e-06	0	0
		5	-14.0116		5	0	1.08172e-06	1.40455e-05	5.71666e-06	0	0	0	0	0	0	0.000111239	2.65935e-05	9.70234e-06	9.69248e-06	1.05819e-05	2.99845e-05	1.63653e-06	0	7.02178e-06	0	9.95372e-06	4.76087e-05	9.16097e-05	5.91237e-05	0	0	0	0	0	3.39176e-06	9.21946e-06	1.46028e-05	1.01635e-05	3.32145e-05	4.47323e-06	0	0	0	9.70913e-07	7.38651e-06	8.67463e-07	4.13713e-06	0	0
		6	-14.4805		6	1.29467e-07	5.75302e-06	1.38101e-05	4.1378e-06	0	0	0	0	0	1.1002e-06	0.000181934	8.66326e-05	1.41954e-05	1.15016e-05	1.47378e-05	7.67831e-05	6.45935e-06	0	1.90557e-05	0	1.63586e-05	0.000112927	0.000178405	9.91804e-05	0	2.07127e-05	0	0	0	4.58787e-06	9.30667e-06	1.59788e-05	1.48141e-05	2.92813e-05	8.52143e-06	1.07631e-06	0	0	1.84899e-06	7.85505e-06	5.33812e-07	5.86656e-06	6.43887e-06	0
		7	-14.7779		7	0	1.98578e-05	2.02358e-05	4.44109e-06	0	0	0	0	0	1.5161e-05	0.000306215	0.00022291	2.76837e-05	1.3825e-05	2.38003e-05	0.000174196	1.31026e-05	0	4.3811e-05	0	3.291e-05	0.000259862	0.000352931	0.000172759	0	8.06747e-05	0	0	0	8.07937e-06	8.7694e-06	1.60261e-05	2.58116e-05	3.44117e-05	2.13994e-05	9.41187e-06	0	0	4.19899e-06	7.47153e-06	1.61424e-07	1.06619e-05	4.12178e-05	0
		8	-14.9245		8	8.30504e-08	4.14632e-05	2.84557e-05	4.87402e-06	0	0	0	2.21941e-06	2.50285e-06	4.65324e-05	0.000507437	0.000498285	6.36509e-05	1.89609e-05	4.1259e-05	0.00034492	2.99101e-05	0	8.73738e-05	3.45039e-07	7.54552e-05	0.000558608	0.000671377	0.000298482	4.3787e-06	0.00021467	2.62402e-05	0	3.99854e-06	1.41455e-05	5.08882e-06	1.2506e-05	4.37972e-05	5.08405e-05	4.60877e-05	2.41019e-05	0	0	8.64215e-06	4.38771e-06	0	2.30875e-05	0.000125047	2.61337e-05
		9	-14.9365		9	1.95298e-06	6.88513e-05	4.69477e-05	8.06702e-06	0	0	0	1.53458e-05	1.51302e-05	0.00011175	0.00080757	0.00101751	0.000159591	3.31723e-05	7.54972e-05	0.000620002	5.80393e-05	0	0.000159108	3.8042e-06	0.000179145	0.00112312	0.00121387	0.000501746	2.47267e-05	0.000486957	0.000140414	0	2.39889e-05	2.35022e-05	0	2.30136e-06	7.29355e-05	7.9076e-05	9.30451e-05	5.04925e-05	0	4.1162e-06	1.68087e-05	0	0	5.59015e-05	0.000307971	0.000155417
		10	-14.8271		10	2.25194e-06	0.00012445	7.18177e-05	1.06051e-05	0	0	0	5.47368e-05	4.40012e-05	0.000240645	0.00121142	0.00195114	0.000387979	7.43827e-05	0.000131987	0.00103551	9.88916e-05	0	0.000269104	1.31121e-05	0.000413486	0.00213651	0.00208993	0.000814568	8.58201e-05	0.00101089	0.000399116	3.07619e-05	8.07188e-05	3.67619e-05	0	0	0.000115286	0.000122518	0.000171581	9.16445e-05	1.98894e-06	1.29051e-05	2.98473e-05	0	3.13519e-07	0.000139266	0.000682676	0.000455304
		11	-14.6078		11	2.43952e-06	0.000189035	0.000110728	1.24569e-05	0	0	0	0.000178528	0.000111963	0.000496303	0.00168118	0.00357972	0.000896909	0.000183455	0.000226126	0.00162982	0.000162168	0	0.00042974	3.68691e-05	0.000913638	0.0038983	0.00345647	0.0012853	0.000270817	0.00199367	0.000950233	0.000116467	0.000234923	5.56231e-05	0	0	0.000175859	0.00018924	0.000298394	0.000155699	1.45981e-05	2.55518e-05	4.92092e-05	0	1.0585e-05	0.000348826	0.00142176	0.00111152
		12	-14.2891		12	9.09471e-06	0.00028214	0.00016173	1.47615e-05	0	0	2.18887e-05	0.000553266	0.000277651	0.00101792	0.002079	0.00636664	0.00196508	0.000446936	0.000374252	0.00244298	0.000253805	0	0.0006567	9.2265e-05	0.00193059	0.00690866	0.00555122	0.00199926	0.000813083	0.00382628	0.00208396	0.000332808	0.000636925	8.26418e-05	0	0	0.000258086	0.000286616	0.000492315	0.000251806	4.22667e-05	4.09376e-05	7.45417e-05	0	4.92218e-05	0.000866344	0.00284582	0.00249417
		13	-13.8823		13	1.08539e-05	0.000403083	0.000204779	1.40899e-05	0	0	0.000156906	0.00161081	0.000679545	0.00209866	0.00205705	0.0110772	0.00409621	0.00104023	0.000606344	0.00350433	0.000369292	0	0.000967792	0.000215584	0.00391061	0.0120155	0.00875563	0.00311883	0.00230455	0.00725611	0.00435618	0.000851678	0.00164603	0.000129648	0	0	0.000364304	0.000435163	0.00077591	0.000394343	9.64745e-05	5.1888e-05	0.000102099	0	0.000171592	0.00211077	0.00554656	0.00533346
		14	-13.4003		14	1.52678e-05	0.000531569	0.000282576	1.08865e-05	0	0	0.00059936	0.00433458	0.00161801	0.00432452	0.000852508	0.0189361	0.00814411	0.00228329	0.000965196	0.00481882	0.000541456	0	0.00138585	0.000473468	0.00760782	0.0206288	0.013691	0.00494927	0.00607639	0.0136775	0.0087932	0.00203716	0.00405886	0.00024085	0	0	0.000493171	0.000635591	0.00117288	0.000600955	0.000196697	4.0786e-05	0.000119101	0	0.000525012	0.00498513	0.0105856	0.0110068
		15	-12.8603		15	2.24566e-05	0.000681337	0.000375823	0	0	0	0.00181814	0.0106692	0.00365951	0.00873864	0	0.0317334	0.0154382	0.00471249	0.00151513	0.00632733	0.000743083	0	0.00193906	0.000984419	0.0141876	0.034901	0.0212752	0.00797432	0.0147363	0.0255128	0.0171468	0.0046003	0.00947255	0.000562143	0	0	0.000641405	0.000913623	0.00170496	0.00089248	0.000364201	0	9.91853e-05	0	0.00146969	0.0112463	0.0197284	0.0218912
		16	-12.2852		16	3.05733e-05	0.000820587	0.000447438	0	0	0	0.00470591	0.0237613	0.00767744	0.0168437	0	0.0515419	0.0277261	0.00909148	0.00235283	0.0078831	0.000995151	0	0.00266394	0.00192821	0.0251548	0.0574906	0.032534	0.0126976	0.0324422	0.0463854	0.0319828	0.00976418	0.0206191	0.00150423	0	0	0.000802544	0.0012638	0.00236537	0.00127725	0.000611089	0	1.07668e-05	0	0.00378839	0.0238024	0.0354882	0.0414634
		17	-11.7036		17	3.33818e-05	0.000904939	0.000488393	0	0	0	0.0105357	0.0471856	0.014574	0.0300075	0	0.0794763	0.0465072	0.0162144	0.00361584	0.00927402	0.00130892	0	0.00361347	0.0035145	0.0417532	0.0901595	0.0477661	0.0190015	0.0637828	0.0802998	0.056076	0.0192303	0.0410883	0.00401947	0.00145917	0	0.00101083	0.00167394	0.00310131	0.00173046	0.000918029	0	0	0	0.00890579	0.0462907	0.060442	0.0733495
		18	-11.1448		18	3.57764e-05	0.000931842	0.000526019	0	0	0.00131846	0.0203304	0.0822253	0.0244812	0.0479845	0	0.113474	0.071565	0.0263755	0.00547783	0.0103852	0.00177175	0	0.00487173	0.00587093	0.0636824	0.130977	0.0649879	0.0249513	0.110081	0.128983	0.0906772	0.0345985	0.0736466	0.00981678	0.00721601	0	0.00143853	0.00212677	0.00381022	0.00218342	0.00121725	0	0	0.00306732	0.018808	0.0811914	0.0954689	0.118782
		19	-10.6284		19	3.72829e-05	0.00087342	0.000520345	0	0.000737109	0.00529876	0.0337277	0.124593	0.0359497	0.0676253	0	0.147257	0.0997957	0.0388127	0.00806982	0.0114137	0.00252378	0	0.00654644	0.00889383	0.0881221	0.172539	0.0789847	0.0260368	0.165298	0.188712	0.133862	0.0563459	0.117908	0.0211361	0.0205292	0.00257972	0.00252978	0.00265704	0.00439919	0.00254707	0.00141998	0	0.000350982	0.011057	0.0354595	0.127499	0.138309	0.17441
		20	-10.1569		20	3.60783e-05	0.000781241	0.000553584	0	0.0037109	0.0120818	0.0485299	0.164947	0.0463559	0.0838535	0	0.17305	0.126216	0.051846	0.0114142	0.0128353	0.00370466	0	0.00871107	0.0122493	0.110704	0.204764	0.0826833	0.0161159	0.217303	0.25088	0.181621	0.0834558	0.17051	0.040159	0.0451977	0.011963	0.00505766	0.00336736	0.00487824	0.00279472	0.00149791	0	0.00231429	0.0270225	0.0604275	0.18135	0.185216	0.234389
		21	-9.72095		21	3.49665e-05	0.000719885	0.00067655	0.000243527	0.00821505	0.0209155	0.0616143	0.193714	0.0533196	0.092217	0	0.185541	0.14632	0.0635804	0.0153463	0.0150269	0.00538534	0	0.0112988	0.0155157	0.127575	0.220001	0.0693591	0	0.254393	0.307334	0.231341	0.114318	0.228798	0.0690481	0.0846818	0.0297177	0.010077	0.00450145	0.00539816	0.0029979	0.00153105	0	0.0073232	0.0546483	0.0958943	0.24027	0.235145	0.295858
		22	-9.31264		22	2.79789e-05	0.000673266	0.000910184	0.00070355	0.013372	0.0298024	0.0699214	0.204415	0.0554133	0.0898485	0	0.182254	0.156683	0.0721148	0.0194184	0.017918	0.00741269	0	0.0139996	0.0182349	0.135873	0.214181	0.0325381	0	0.269081	0.354754	0.284003	0.147808	0.294424	0.111284	0.143392	0.0600442	0.0190876	0.00637284	0.00619358	0.00328063	0.00168287	0	0.0190069	0.099737	0.147011	0.30693	0.292539	0.362195
		23	-8.93903		23	3.02754e-05	0.000674325	0.00121597	0.00120417	0.0175216	0.0357527	0.0706656	0.193332	0.0518445	0.0747485	0	0.161522	0.153812	0.0750683	0.0227767	0.0208343	0.00947204	0	0.0161561	0.0197989	0.132663	0.184809	0	0	0.257043	0.394204	0.343298	0.183297	0.37352	0.172848	0.228246	0.110923	0.0348666	0.0094262	0.00752292	0.00376675	0.00226277	0.00833064	0.0450296	0.172045	0.223407	0.389168	0.366903	0.441677
		24	-8.62427		24	3.16434e-05	0.000667006	0.00145617	0.00151094	0.0186485	0.0357066	0.0622041	0.160667	0.0426509	0.0468375	0	0.123694	0.13498	0.069985	0.0241588	0.0225593	0.0109759	0	0.0168456	0.0195448	0.115735	0.132972	0	0	0.218138	0.427776	0.411153	0.219166	0.470755	0.25838	0.344029	0.192541	0.0620017	0.0142369	0.00962112	0.0046497	0.00413233	0.0325831	0.095989	0.281242	0.33383	0.493486	0.466974	0.540161
		25	-8.39144		25	3.18503e-05	0.000620975	0.00149261	0.00144092	0.0158895	0.0290939	0.0466474	0.115284	0.030036	0.0116891	0	0.0764569	0.103412	0.0572024	0.0228358	0.0221697	0.01144	0	0.0156382	0.0175833	0.0881361	0.0701605	0	0	0.162645	0.455686	0.481115	0.251304	0.577792	0.360161	0.479488	0.304341	0.103601	0.0216681	0.0128814	0.00669696	0.00972011	0.0804273	0.17551	0.421566	0.470364	0.611813	0.587438	0.648911
		26	-8.235		26	3.05317e-05	0.000532784	0.00129099	0.00104398	0.010766	0.0192926	0.0299542	0.072312	0.0180081	0	0	0.0333753	0.0697728	0.0415976	0.0197604	0.0202456	0.0111085	0	0.0134843	0.0155778	0.059324	0.0151749	0	0	0.109501	0.476936	0.540174	0.275421	0.673089	0.456254	0.605421	0.424842	0.155661	0.0328185	0.0185246	0.0123111	0.0238148	0.150393	0.270652	0.563717	0.603184	0.719875	0.703994	0.745477
		27	-8.12352		27	2.47602e-05	0.000428828	0.000982949	0.000544006	0.00566676	0.0104177	0.0169593	0.0412817	0.00927518	0	0	0.00313068	0.0435746	0.0286416	0.0168749	0.0184844	0.0108867	0.000217802	0.0122359	0.0161869	0.0376559	0	0	0	0.0715983	0.492328	0.581026	0.291125	0.741378	0.529245	0.699257	0.528549	0.210411	0.0502999	0.030481	0.0266343	0.0525583	0.232246	0.362199	0.677628	0.705434	0.798837	0.793643	0.814566
		28	-8.03249		28	2.05624e-05	0.000347437	0.000694988	0.000117209	0.00187861	0.00427433	0.00872976	0.0225642	0.00408162	0	0	0	0.0275925	0.020767	0.0156256	0.0183371	0.0117083	0.00294933	0.0137792	0.0225171	0.0258502	0	0	0	0.0501676	0.504594	0.605953	0.301278	0.783174	0.577626	0.759461	0.606247	0.265967	0.0813905	0.0577612	0.0569079	0.100515	0.316674	0.440974	0.754625	0.772063	0.847869	0.851727	0.857135
		29	-7.98891		29	1.56648e-05	0.000274205	0.000446475	0	0	0.000971204	0.00432841	0.0126849	0.0016251	0	0	0	0.0204381	0.0179291	0.01641	0.0202394	0.0140582	0.00907906	0.0197103	0.0372044	0.0231763	0	0	0	0.0404219	0.516369	0.621476	0.309382	0.80714	0.611413	0.79948	0.670449	0.342638	0.157588	0.13065	0.129896	0.18379	0.406917	0.516179	0.805462	0.813435	0.876665	0.886859	0.882116
		30	-8.06699		30	1.03827e-05	0.000201614	0.000262841	0	0	0.000362479	0.00275646	0.00859886	0.00114632	0	0	0	0.0201944	0.0193414	0.0189035	0.0237136	0.017878	0.0198841	0.0298157	0.0575439	0.0273761	0	0	0	0.0371265	0.527577	0.632867	0.317294	0.82096	0.640595	0.833318	0.738811	0.465377	0.31272	0.279699	0.279111	0.319927	0.50789	0.601402	0.84373	0.84073	0.894492	0.908547	0.897257
		31	-8.26396		31	5.18261e-06	0.000140401	0.000146636	0	3.34393e-05	0.00176327	0.0030117	0.00803242	0.00170833	0	0	0.00173624	0.0257203	0.0248792	0.0237334	0.0295792	0.0239232	0.0345625	0.0420936	0.0764763	0.0357666	0.0317512	0	0	0.0376559	0.536402	0.641388	0.324174	0.828042	0.662368	0.858686	0.800018	0.596794	0.489812	0.450435	0.457006	0.466359	0.595181	0.679059	0.869137	0.857669	0.90507	0.921616	0.906064
		32	-8.47151		32	3.26472e-06	9.7585e-05	0.000115902	3.68201e-05	0.00149249	0.00421231	0.00424686	0.00950277	0.00257339	0	0	0.018231	0.0383811	0.0368396	0.0340414	0.0418949	0.0355368	0.0543593	0.0581422	0.0956123	0.0494972	0.0608208	0	0	0.0420331	0.544524	0.647213	0.329678	0.829709	0.669978	0.866007	0.832167	0.682347	0.609669	0.566326	0.58465	0.565912	0.644829	0.722476	0.876209	0.865535	0.909558	0.929191	0.910447
		33	-8.60855		33	2.28707e-06	8.80191e-05	0.00010842	0.000234591	0.00336573	0.00743289	0.0063215	0.0131308	0.00376375	0	0	0.0422595	0.06571	0.0629512	0.0571982	0.0696896	0.0604208	0.0873784	0.0860728	0.126046	0.076651	0.0947198	0.0763304	0	0.0519607	0.556963	0.651641	0.335324	0.826148	0.660838	0.849691	0.826824	0.710982	0.65916	0.613802	0.641966	0.607804	0.655626	0.725163	0.863343	0.866638	0.908901	0.934302	0.911982
		34	-8.67848		34	1.88512e-06	9.20452e-05	0.000158835	0.00047735	0.00554545	0.0114163	0.0095882	0.0206651	0.00587941	0.00686746	0.0251934	0.0915697	0.128758	0.123891	0.11139	0.134709	0.117342	0.154555	0.145286	0.188825	0.13805	0.155438	0.165854	0.0390315	0.0716379	0.58143	0.656233	0.34358	0.816964	0.629282	0.798517	0.769585	0.67813	0.640812	0.595538	0.627079	0.589683	0.62516	0.682298	0.825709	0.86315	0.903526	0.939658	0.911809
		35	-8.7702		35	2.73415e-06	0.000123107	0.000249223	0.0006714	0.00737553	0.0159767	0.0147735	0.0348443	0.00989617	0.0157852	0.166981	0.199975	0.263108	0.255712	0.22618	0.272559	0.236263	0.290121	0.268451	0.318118	0.27001	0.277624	0.302445	0.131271	0.107119	0.628269	0.662546	0.357837	0.805457	0.574469	0.701593	0.638384	0.566357	0.543124	0.501732	0.526553	0.495819	0.549533	0.591851	0.761004	0.860207	0.895783	0.948118	0.911932
		36	-9.02571		36	4.21696e-06	0.000124272	0.000315305	0.000625935	0.0082514	0.0212163	0.0225187	0.0562639	0.0166499	0.0300408	0.375276	0.377829	0.467361	0.460493	0.396889	0.478849	0.411712	0.490996	0.45939	0.518183	0.476831	0.46544	0.494064	0.263269	0.155963	0.694799	0.671237	0.37888	0.802309	0.528301	0.606186	0.475674	0.398267	0.385515	0.353054	0.36239	0.343823	0.460625	0.494489	0.702164	0.868892	0.894088	0.960268	0.915585
		37	-9.50708		37	3.43303e-06	9.73427e-05	0.000281607	0.000432992	0.00929003	0.0283854	0.0326426	0.0825537	0.0270162	0.0510162	0.582154	0.552178	0.643276	0.637863	0.537416	0.649848	0.555686	0.660234	0.628425	0.702136	0.663555	0.63584	0.660493	0.391372	0.203776	0.75124	0.680679	0.400546	0.812333	0.529412	0.595332	0.41041	0.279173	0.261268	0.237201	0.232869	0.225278	0.430247	0.455741	0.699639	0.891618	0.90376	0.971244	0.92258
		38	-10.105		38	2.32049e-06	6.18693e-05	0.000226852	0.000465194	0.012521	0.0405331	0.0468068	0.119536	0.0440358	0.0859017	0.706673	0.656855	0.725995	0.713352	0.594289	0.718159	0.614051	0.730219	0.704723	0.794815	0.75444	0.726389	0.74743	0.478931	0.254107	0.782544	0.69044	0.41937	0.824448	0.558714	0.641711	0.448702	0.260601	0.221183	0.198734	0.188363	0.188526	0.464952	0.471603	0.735468	0.913096	0.91544	0.977352	0.928616
		39	-10.7215		39	2.44638e-06	4.36728e-05	0.000228146	0.000904653	0.0193173	0.0638111	0.0702922	0.189805	0.0808742	0.152983	0.769473	0.697179	0.736041	0.709435	0.586996	0.706315	0.606201	0.72427	0.702524	0.804212	0.764507	0.765042	0.788208	0.552747	0.335055	0.804361	0.704299	0.441131	0.831253	0.58909	0.68257	0.507163	0.304078	0.246594	0.21998	0.209627	0.216203	0.519918	0.509792	0.769483	0.924539	0.921222	0.979708	0.932356
		40	-11.4035		40	2.23677e-06	4.39576e-05	0.00029021	0.00160462	0.0302627	0.101292	0.107769	0.329698	0.167652	0.283374	0.815205	0.701222	0.675468	0.637159	0.523632	0.624391	0.539955	0.645259	0.62622	0.727956	0.69725	0.79009	0.819338	0.650072	0.477216	0.832056	0.725034	0.471167	0.833269	0.622422	0.710662	0.560451	0.386441	0.333199	0.300689	0.297204	0.307224	0.581229	0.569658	0.794889	0.926495	0.92155	0.979305	0.934973
		41	-12.2301		41	4.75985e-07	3.70393e-05	0.000343475	0.00222436	0.0428799	0.153158	0.171411	0.522854	0.313755	0.468376	0.858482	0.670027	0.562176	0.518273	0.426974	0.503165	0.43913	0.522209	0.503437	0.595342	0.577184	0.804169	0.848797	0.760568	0.65056	0.866466	0.753226	0.510344	0.835355	0.660373	0.740897	0.61973	0.487766	0.454261	0.418682	0.428456	0.434831	0.647509	0.648772	0.81753	0.923735	0.921352	0.977316	0.938483
		42	-13.3228		42	1.77985e-06	3.29672e-05	0.00033636	0.00222501	0.0548771	0.248892	0.291104	0.728325	0.514801	0.682879	0.902365	0.612032	0.395398	0.350129	0.297081	0.346435	0.305423	0.35649	0.338541	0.438693	0.415383	0.812415	0.874781	0.85651	0.809549	0.903724	0.798131	0.572573	0.84529	0.718605	0.792044	0.717452	0.627136	0.610704	0.57411	0.600721	0.596558	0.730266	0.75178	0.852118	0.923004	0.926209	0.974943	0.946449
		43	-14.6453		43	4.88164e-07	2.05184e-05	0.000279906	0.00219787	0.0773193	0.38838	0.450558	0.869852	0.703988	0.843091	0.938214	0.581131	0.257143	0.211581	0.185936	0.215464	0.191521	0.218351	0.210804	0.309219	0.282522	0.843226	0.893187	0.909703	0.904542	0.933677	0.849292	0.648455	0.860796	0.78279	0.840862	0.806655	0.754295	0.744582	0.70819	0.74852	0.735585	0.798668	0.843158	0.885742	0.924125	0.933603	0.973175	0.956543
		44	-15.9649		44	3.74293e-07	1.67582e-05	0.000265315	0.00344072	0.109668	0.511568	0.586952	0.935275	0.820393	0.920279	0.957979	0.642638	0.207164	0.156639	0.139149	0.160765	0.143484	0.165347	0.161576	0.275558	0.243872	0.892597	0.906128	0.93185	0.946422	0.951397	0.884627	0.706716	0.873505	0.819547	0.857613	0.839481	0.808609	0.801853	0.76565	0.812518	0.797105	0.835674	0.887752	0.899255	0.927492	0.939358	0.974068	0.96415
		45	-17.1098		45	5.22507e-07	1.75035e-05	0.000442639	0.00671042	0.151208	0.58193	0.658722	0.961468	0.872079	0.953045	0.967665	0.723651	0.240839	0.16861	0.146634	0.168916	0.150995	0.176317	0.179223	0.367437	0.302223	0.926942	0.916567	0.941859	0.963459	0.961874	0.903648	0.748798	0.886001	0.83297	0.844591	0.820902	0.798298	0.79436	0.757838	0.80615	0.796645	0.849766	0.895409	0.894518	0.936808	0.945668	0.978703	0.969601
		46	-18.1792		46	3.72258e-07	3.0225e-05	0.000864997	0.011936	0.183357	0.644779	0.716362	0.975227	0.904389	0.970749	0.973687	0.810839	0.311216	0.205013	0.172596	0.197991	0.177096	0.214148	0.231004	0.548148	0.407311	0.951221	0.926226	0.948851	0.973585	0.969836	0.919703	0.782547	0.897801	0.853354	0.836061	0.792895	0.767951	0.76576	0.728681	0.777945	0.779266	0.863112	0.893524	0.891952	0.952984	0.953608	0.985546	0.974831
		47	-19.1409		47	6.87573e-07	7.00583e-05	0.0015346	0.0182497	0.220384	0.700867	0.765477	0.982842	0.927474	0.980418	0.977323	0.878462	0.404675	0.256869	0.204037	0.23229	0.208408	0.272335	0.312526	0.706148	0.509317	0.967267	0.935986	0.954893	0.980091	0.975582	0.932793	0.812401	0.908477	0.876503	0.848566	0.779518	0.736069	0.732426	0.695339	0.747374	0.764879	0.879004	0.890615	0.898314	0.967536	0.961609	0.990761	0.979101
		48	-19.9571		48	1.94949e-06	0.000144848	0.00244899	0.0263066	0.262741	0.748387	0.804761	0.987365	0.944646	0.986024	0.979644	0.923646	0.512293	0.335431	0.23933	0.268559	0.24268	0.360273	0.406473	0.818127	0.605964	0.977467	0.945599	0.960255	0.984362	0.979678	0.942405	0.838086	0.917562	0.895589	0.872148	0.78955	0.708831	0.698119	0.662093	0.720642	0.756994	0.897249	0.88954	0.911037	0.978259	0.968526	0.994057	0.982303
		49	-20.6235		49	5.64584e-06	0.000257819	0.00395028	0.0374888	0.323073	0.791916	0.839258	0.990491	0.958751	0.989685	0.981227	0.951906	0.620983	0.438842	0.271452	0.295053	0.270551	0.438827	0.498357	0.89042	0.695137	0.984233	0.95478	0.965421	0.987519	0.982877	0.950046	0.863073	0.92615	0.9119	0.897277	0.815187	0.701438	0.675808	0.642422	0.711703	0.768344	0.915864	0.893389	0.925937	0.985573	0.97443	0.995888	0.984788
		50	-21.1221		50	2.17181e-05	0.00051048	0.00648454	0.0578598	0.39714	0.831622	0.870047	0.992841	0.9705	0.992192	0.982426	0.968321	0.717792	0.549481	0.304452	0.313918	0.291756	0.519184	0.583387	0.932186	0.771446	0.988844	0.962969	0.970234	0.989976	0.985479	0.956114	0.887145	0.934378	0.925183	0.920492	0.844899	0.709255	0.666416	0.637335	0.722748	0.794164	0.93212	0.900542	0.940277	0.990231	0.979344	0.996708	0.98671
		51	-21.4356		51	4.5353e-05	0.000983513	0.0113315	0.0887789	0.489423	0.86829	0.897314	0.99461	0.979684	0.993915	0.983568	0.9783	0.795026	0.651182	0.348378	0.338852	0.318084	0.601953	0.65548	0.955673	0.832861	0.992121	0.969929	0.974568	0.991717	0.987825	0.961079	0.911755	0.942865	0.935609	0.939336	0.875042	0.722136	0.661501	0.640569	0.743319	0.821418	0.945531	0.908697	0.952917	0.993037	0.983596	0.996899	0.988176
		52	-21.5631		52	0.00011129	0.00204604	0.0196141	0.134929	0.590811	0.901696	0.921149	0.99585	0.986372	0.994855	0.984692	0.984463	0.860621	0.749872	0.402767	0.375469	0.352266	0.671725	0.721454	0.970241	0.886066	0.994521	0.976224	0.978783	0.992202	0.989825	0.965521	0.933877	0.950699	0.944318	0.95375	0.903731	0.744454	0.664115	0.654739	0.772136	0.852664	0.956963	0.918557	0.963598	0.994631	0.986953	0.996699	0.988924
		53	-21.4929		53	0.000293795	0.00423611	0.033877	0.199745	0.693869	0.930523	0.942149	0.996652	0.990991	0.995132	0.985811	0.988129	0.909215	0.839627	0.466757	0.420494	0.389987	0.748751	0.779435	0.979913	0.929103	0.99621	0.981575	0.982805	0.991683	0.991453	0.9698	0.953004	0.957803	0.951873	0.96442	0.929347	0.774427	0.676156	0.680471	0.813026	0.887363	0.9662	0.929998	0.972549	0.995414	0.989473	0.996267	0.98911
		54	-21.181		54	0.000795341	0.00909402	0.0590734	0.290487	0.782329	0.952903	0.958289	0.996929	0.993588	0.994405	0.987218	0.990536	0.936606	0.904918	0.562761	0.4969	0.451914	0.822389	0.830332	0.985906	0.956931	0.997235	0.985615	0.986039	0.989433	0.992638	0.973202	0.967655	0.96382	0.95808	0.97081	0.950071	0.806222	0.689552	0.715781	0.858379	0.915163	0.972961	0.941691	0.979227	0.995369	0.990893	0.995497	0.988488
		55	-20.6186		55	0.00227209	0.0196983	0.101784	0.387849	0.861344	0.970541	0.972006	0.996272	0.994407	0.991605	0.988758	0.992417	0.945341	0.946548	0.682514	0.626557	0.542504	0.884736	0.881086	0.989288	0.970996	0.997767	0.988745	0.988931	0.982355	0.993373	0.976195	0.978516	0.968296	0.963626	0.973149	0.965623	0.847138	0.718287	0.770026	0.900761	0.931796	0.978856	0.955151	0.983776	0.994277	0.991227	0.994455	0.986025
		56	-19.7072		56	0.0072063	0.0462148	0.176124	0.555654	0.918717	0.982324	0.982501	0.995144	0.994213	0.988059	0.989884	0.993654	0.943725	0.968529	0.775628	0.753559	0.621902	0.926688	0.921093	0.990842	0.975801	0.99798	0.990812	0.991119	0.973282	0.99377	0.978746	0.986033	0.973225	0.96914	0.973286	0.974839	0.886117	0.754755	0.82412	0.929796	0.93904	0.98345	0.966987	0.986278	0.992915	0.99109	0.993593	0.983373
		57	-18.3173		57	0.0280136	0.120408	0.370542	0.736966	0.953258	0.989386	0.989304	0.994106	0.993727	0.985129	0.990624	0.994332	0.940105	0.978925	0.830133	0.841046	0.674205	0.950705	0.946228	0.991478	0.976749	0.998052	0.99202	0.992484	0.965595	0.994028	0.981563	0.990934	0.978616	0.974111	0.973167	0.979521	0.913809	0.784915	0.863442	0.946129	0.942102	0.986426	0.975038	0.987507	0.99189	0.991007	0.993063	0.981948
		58	-16.3548		58	0.124887	0.423744	0.670895	0.889419	0.976084	0.994083	0.993702	0.993246	0.993149	0.98283	0.991589	0.994716	0.938215	0.984056	0.861109	0.896475	0.715559	0.96454	0.961915	0.991764	0.976604	0.998076	0.992815	0.993367	0.959555	0.994417	0.985693	0.994414	0.98554	0.979223	0.974099	0.98209	0.932093	0.807524	0.89242	0.95556	0.945012	0.988336	0.980318	0.988301	0.991231	0.991255	0.992765	0.982131
		59	-13.6697		59	0.960398	0.98635	0.987583	0.995522	0.998039	0.998155	0.997398	0.992356	0.99231	0.980828	0.996855	0.995082	0.947246	0.987422	0.8806	0.940955	0.827766	0.974481	0.978364	0.991926	0.976431	0.998067	0.993498	0.994096	0.953666	0.996617	0.990882	0.997946	0.993604	0.989414	0.980385	0.983889	0.94806	0.828323	0.939351	0.96261	0.958648	0.989942	0.985012	0.990052	0.990695	0.992526	0.992614	0.983191
		60	-6.45015		60	1	1	1	1	1	1	1	1	1	1	1	1	1	1	1	1	1	1	1	1	1	1	1	1	1	1	1	1	1	1	1	1	1	1	1	1	1	1	1	1	1	1	1	1
[truncated: 16 more columns]

## Sheet: Figure 2f
Figure 2f			Theoretical Φ-value
			Original model 2	WSME-L model
		1	9.5679e-05	1.56648e-05
		2	0.00165356	0.000274205
		3	0.0010345	0.000446475
		4	0.000470969	0
		5	0.00551513	0
		6	0.0150169	0.000971204
		7	0.0491537	0.00432841
		8	0.18634	0.0126849
		9	0.059992	0.0016251
		10	0.174288	0
		11	0.501327	0
		12	0.404636	0
		13	0.545121	0.0204381
		14	0.549563	0.0179291
		15	0.435396	0.01641
		16	0.559122	0.0202394
		17	0.329854	0.0140582
		18	0.00935774	0.00907906
		19	0.320055	0.0197103
		20	0.125062	0.0372044
		21	0.503321	0.0231763
		22	0.388978	0
		23	0.47077	0
		24	0.461483	0
		25	0.242074	0.0404219
		26	0.248659	0.516369
		27	0.149645	0.621476
		28	0.0833251	0.309382
		29	0.18053	0.80714
		30	0.159701	0.611413
		31	0.213917	0.79948
		32	0.216103	0.670449
		33	0.229435	0.342638
		34	0.220445	0.157588
		35	0.196762	0.13065
		36	0.0763784	0.129896
		37	0.0538496	0.18379
		38	0.0880569	0.406917
		39	0.139015	0.516179
		40	0.17916	0.805462
		41	0.154753	0.813435
		42	0.194226	0.876665
		43	0.177827	0.886859
		44	0.195031	0.882116
		45	0.182248	0.89488
		46	0.201591	0.846245
		47	0.208328	0.899514
		48	0.148109	0.731378
		49	0.114985	0.674649
		50	0.0800246	0.534455
		51	0.0566692	0.39149
		52	0.0703707	0.53656
		53	0.0329009	0.146146
		54	0.0315781	0.161869
		55	0.0035164	0.0115785
		56	0.00822153	0.0081136
		57	0.00389978	0.0031401
		58	8.90146e-05	0
		59	3.58759e-05	0
		60	9.43837e-05	0

## Sheet: Figure 2g
Figure 2g		folding rate
			En-HD	Src SH3	α-spectrin SH3	CspB	CI2	ADA2h
		exp.	4.60097	1.75587	0.910624	2.83822	1.67943	2.95279
		pred.	4.05695	2.10753	1.15891	2.2709	2.54548	2.6685

## Sheet: Figure 2h
Figure 2h		folding stability
			En-HD	Src SH3	α-spectrin SH3	CspB	CI2	ADA2h
		exp.	2.9	6.9	6.6	6.4	12.8	6.9
		pred.	3.16648	6.63288	6.40829	6.9129	12.2375	7.12345

## Sheet: Figure 3b
Figure 3b			2D free energy
			0	1	2	3	4	5	6	7	8	9	10	11	12	13	14	15	16	17	18	19	20	21	22	23	24	25	26	27	28	29	30	31	32	33	34	35	36	37	38	39	40	41	42	43	44	45	46
		0	-7.17868	-9.93169	-11.9726	-13.5887	-14.8977	-15.9639	-16.8279	-17.5179	-18.0543	-18.4532	-18.7274	-18.8878	-18.944	-18.9054	-18.7815	-18.5828	-18.3221	-18.015	-17.6812	-17.3432	-17.0229	-16.7335	-16.4744	-16.2329	-15.9928	-15.7424	-15.4789	-15.2071	-14.9347	-14.6648	-14.3916	-14.1017	-13.7802	-13.4173	-13.01	-12.5619	-12.0798	-11.5695	-11.0311	-10.4587	-9.8434	-9.17698	-8.45579	-7.68276	-6.86901	-6.03527	-5.2112
		1	-9.91122	-12.6643	-14.7052	-16.3214	-17.6304	-18.6967	-19.5607	-20.2507	-20.7872	-21.1861	-21.4604	-21.6208	-21.6771	-21.6385	-21.5146	-21.316	-21.0553	-20.7483	-20.4145	-20.0766	-19.7564	-19.467	-19.2079	-18.9665	-18.7264	-18.4761	-18.2127	-17.9409	-17.6686	-17.3988	-17.1256	-16.8357	-16.5143	-16.1515	-15.7442	-15.2961	-14.8142	-14.3039	-13.7655	-13.1932	-12.5779	-11.9116	-11.1904	-10.4174	-9.60374	-8.77003	-7.94601
		2	-11.9394	-14.6924	-16.7334	-18.3496	-19.6587	-20.725	-21.5891	-22.2791	-22.8157	-23.2146	-23.4889	-23.6494	-23.7057	-23.6672	-23.5434	-23.3448	-23.0842	-22.7772	-22.4435	-22.1056	-21.7854	-21.4961	-21.2371	-20.9957	-20.7557	-20.5055	-20.2421	-19.9704	-19.698	-19.4283	-19.1552	-18.8654	-18.544	-18.1812	-17.774	-17.326	-16.8441	-16.3338	-15.7955	-15.2233	-14.6081	-13.9418	-13.2207	-12.4478	-11.6341	-10.8004	-9.97647
		3	-13.5506	-16.3038	-18.3447	-19.961	-21.2702	-22.3365	-23.2007	-23.8907	-24.4273	-24.8263	-25.1007	-25.2612	-25.3175	-25.2791	-25.1553	-24.9568	-24.6962	-24.3893	-24.0556	-23.7178	-23.3976	-23.1084	-22.8494	-22.6081	-22.3681	-22.1179	-21.8546	-21.583	-21.3107	-21.041	-20.768	-20.4782	-20.1569	-19.7942	-19.387	-18.9391	-18.4572	-17.947	-17.4087	-16.8366	-16.2214	-15.5552	-14.8341	-14.0613	-13.2477	-12.4141	-11.5902
		4	-14.8628	-17.6159	-19.657	-21.2733	-22.5825	-23.6488	-24.513	-25.2031	-25.7398	-26.1388	-26.4132	-26.5738	-26.6302	-26.5918	-26.4681	-26.2696	-26.0091	-25.7022	-25.3685	-25.0308	-24.7107	-24.4215	-24.1626	-23.9213	-23.6814	-23.4313	-23.168	-22.8964	-22.6242	-22.3546	-22.0816	-21.7919	-21.4707	-21.108	-20.7009	-20.253	-19.7712	-19.261	-18.7228	-18.1507	-17.5356	-16.8694	-16.1485	-15.3757	-14.5621	-13.7286	-12.9048
		5	-15.9402	-18.6934	-20.7345	-22.3509	-23.6601	-24.7265	-25.5908	-26.2809	-26.8176	-27.2167	-27.4911	-27.6517	-27.7082	-27.6699	-27.5462	-27.3478	-27.0873	-26.7805	-26.4469	-26.1092	-25.7891	-25.5	-25.2411	-24.9999	-24.7601	-24.51	-24.2467	-23.9752	-23.7031	-23.4335	-23.1606	-22.8709	-22.5497	-22.1871	-21.7801	-21.3322	-20.8505	-20.3404	-19.8023	-19.2302	-18.6152	-17.9491	-17.2282	-16.4555	-15.6421	-14.8087	-13.985
		6	-16.8239	-19.5771	-21.6182	-23.2346	-24.5439	-25.6104	-26.4747	-27.1649	-27.7016	-28.1008	-28.3753	-28.5359	-28.5924	-28.5541	-28.4305	-28.2322	-27.9717	-27.6649	-27.3314	-26.9938	-26.6738	-26.3847	-26.1259	-25.8847	-25.6449	-25.3949	-25.1317	-24.8603	-24.5881	-24.3186	-24.0458	-23.7561	-23.4351	-23.0725	-22.6655	-22.2177	-21.736	-21.226	-20.688	-20.116	-19.501	-18.835	-18.1142	-17.3416	-16.5283	-15.695	-14.8716
		7	-17.542	-20.2953	-22.3365	-23.9529	-25.2623	-26.3288	-27.1931	-27.8834	-28.4202	-28.8194	-29.0939	-29.2546	-29.3112	-29.273	-29.1494	-28.9511	-28.6907	-28.384	-28.0505	-27.713	-27.393	-27.1039	-26.8452	-26.6041	-26.3643	-26.1144	-25.8512	-25.5798	-25.3078	-25.0383	-24.7655	-24.4759	-24.1549	-23.7924	-23.3855	-22.9378	-22.4561	-21.9462	-21.4082	-20.8363	-20.2214	-19.5555	-18.8348	-18.0623	-17.2492	-16.4162	-15.593
		8	-18.1156	-20.869	-22.9102	-24.5267	-25.8361	-26.9026	-27.767	-28.4573	-28.9942	-29.3934	-29.668	-29.8288	-29.8854	-29.8472	-29.7237	-29.5255	-29.2652	-28.9585	-28.6251	-28.2876	-27.9677	-27.6787	-27.42	-27.1789	-26.9392	-26.6893	-26.4262	-26.1549	-25.8829	-25.6135	-25.3407	-25.0512	-24.7303	-24.3678	-23.961	-23.5133	-23.0317	-22.5219	-21.9839	-21.4121	-20.7973	-20.1315	-19.4109	-18.6387	-17.8258	-16.9931	-16.1703
		9	-18.561	-21.3144	-23.3556	-24.9722	-26.2816	-27.3482	-28.2127	-28.903	-29.4399	-29.8392	-30.1139	-30.2747	-30.3314	-30.2933	-30.1698	-29.9717	-29.7114	-29.4048	-29.0714	-28.734	-28.4141	-28.1252	-27.8665	-27.6255	-27.3859	-27.136	-26.873	-26.6017	-26.3298	-26.0604	-25.7877	-25.4983	-25.1774	-24.815	-24.4082	-23.9606	-23.4791	-22.9693	-22.4315	-21.8598	-21.2451	-20.5794	-19.859	-19.087	-18.2745	-17.4424	-16.6203
		10	-18.8914	-21.6448	-23.6861	-25.3027	-26.6122	-27.6789	-28.5434	-29.2338	-29.7707	-30.1701	-30.4448	-30.6057	-30.6625	-30.6244	-30.501	-30.3029	-30.0427	-29.7362	-29.4029	-29.0655	-28.7457	-28.4568	-28.1982	-27.9572	-27.7176	-27.4678	-27.2048	-26.9336	-26.6617	-26.3924	-26.1198	-25.8304	-25.5095	-25.1472	-24.7405	-24.293	-23.8116	-23.3019	-22.7641	-22.1925	-21.578	-20.9125	-20.1925	-19.4209	-18.6091	-17.7779	-16.957
		11	-19.1182	-21.8717	-23.913	-25.5297	-26.8392	-27.906	-28.7705	-29.461	-29.998	-30.3974	-30.6722	-30.8331	-30.89	-30.852	-30.7287	-30.5306	-30.2705	-29.964	-29.6308	-29.2935	-28.9737	-28.6848	-28.4263	-28.1853	-27.9458	-27.696	-27.4331	-27.1619	-26.8901	-26.6209	-26.3483	-26.0589	-25.7382	-25.3759	-24.9693	-24.5219	-24.0406	-23.531	-22.9933	-22.4219	-21.8076	-21.1425	-20.4231	-19.6524	-18.842	-18.0127	-17.1946
		12	-19.2518	-22.0053	-24.0468	-25.6635	-26.9731	-28.0399	-28.9045	-29.595	-30.1321	-30.5316	-30.8064	-30.9674	-31.0243	-30.9864	-30.8632	-30.6652	-30.4052	-30.0988	-29.7656	-29.4283	-29.1086	-28.8198	-28.5612	-28.3204	-28.0808	-27.8311	-27.5683	-27.2971	-27.0254	-26.7562	-26.4836	-26.1944	-25.8736	-25.5115	-25.1049	-24.6576	-24.1764	-23.667	-23.1296	-22.5584	-21.9446	-21.2803	-20.5622	-19.7937	-18.9865	-18.162	-17.3507
		13	-19.3024	-22.056	-24.0974	-25.7142	-27.0239	-28.0907	-28.9554	-29.646	-30.1832	-30.5827	-30.8576	-31.0187	-31.0757	-31.0379	-30.9147	-30.7169	-30.4569	-30.1506	-29.8175	-29.4803	-29.1606	-28.8718	-28.6133	-28.3724	-28.1329	-27.8832	-27.6204	-27.3493	-27.0776	-26.8085	-26.536	-26.2468	-25.9261	-25.5641	-25.1576	-24.7104	-24.2294	-23.7203	-23.1832	-22.6127	-22.0001	-21.3378	-20.623	-19.8601	-19.0614	-18.2492	-17.4555
		14	-19.2808	-22.0345	-24.076	-25.6929	-27.0026	-28.0695	-28.9343	-29.625	-30.1622	-30.5618	-30.8368	-30.998	-31.0551	-31.0173	-30.8943	-30.6965	-30.4366	-30.1304	-29.7974	-29.4603	-29.1406	-28.8518	-28.5932	-28.3524	-28.1129	-27.8633	-27.6005	-27.3295	-27.0578	-26.7887	-26.5163	-26.2271	-25.9066	-25.5446	-25.1383	-24.6914	-24.2107	-23.702	-23.1658	-22.5969	-21.987	-21.3297	-20.6236	-19.8747	-19.0973	-18.3154	-17.563
		15	-19.1999	-21.9536	-23.9953	-25.6122	-26.922	-27.989	-28.8539	-29.5446	-30.0819	-30.4817	-30.7568	-30.9181	-30.9753	-30.9376	-30.8147	-30.617	-30.3573	-30.0512	-29.7182	-29.3811	-29.0615	-28.7726	-28.5141	-28.2732	-28.0337	-27.7841	-27.5214	-27.2504	-26.9788	-26.7098	-26.4374	-26.1483	-25.8278	-25.466	-25.06	-24.6134	-24.1333	-23.6257	-23.0915	-22.5261	-21.9229	-21.2776	-20.5919	-19.8752	-19.1443	-18.4235	-17.7469
		16	-19.0758	-21.8296	-23.8714	-25.4884	-26.7983	-27.8654	-28.7304	-29.4212	-29.9586	-30.3585	-30.6337	-30.7951	-30.8524	-30.8149	-30.6921	-30.4946	-30.235	-29.929	-29.5962	-29.2591	-28.9394	-28.6505	-28.3919	-28.1509	-27.9115	-27.6619	-27.3992	-27.1283	-26.8567	-26.5877	-26.3154	-26.0264	-25.7061	-25.3445	-24.9388	-24.4929	-24.014	-23.5086	-22.9786	-22.4211	-21.8324	-21.2126	-20.5686	-19.9131	-19.2616	-18.6322	-18.0525
		17	-18.9289	-21.6829	-23.7247	-25.3418	-26.6519	-27.7191	-28.5841	-29.2751	-29.8127	-30.2127	-30.488	-30.6496	-30.7071	-30.6697	-30.5471	-30.3497	-30.0902	-29.7844	-29.4516	-29.1146	-28.7949	-28.5058	-28.247	-28.006	-27.7664	-27.5169	-27.2543	-26.9834	-26.7119	-26.443	-26.1708	-25.8819	-25.5618	-25.2006	-24.7956	-24.3508	-23.8742	-23.373	-22.851	-22.3086	-21.7473	-21.1735	-20.5984	-20.032	-19.4792	-18.9451	-18.45
		18	-18.7828	-21.5369	-23.5789	-25.1961	-26.5063	-27.5736	-28.4388	-29.1299	-29.6676	-30.0678	-30.3433	-30.505	-30.5626	-30.5254	-30.403	-30.2058	-29.9465	-29.6407	-29.3081	-28.971	-28.6512	-28.362	-28.103	-27.8618	-27.6221	-27.3726	-27.11	-26.8393	-26.568	-26.2992	-26.0271	-25.7384	-25.4186	-25.0579	-24.6539	-24.211	-23.738	-23.2439	-22.7354	-22.218	-21.6999	-21.1928	-20.7056	-20.2357	-19.7721	-19.3108	-18.8721
		19	-18.6595	-21.4137	-23.4558	-25.0731	-26.3834	-27.4509	-28.3162	-29.0075	-29.5453	-29.9456	-30.2212	-30.3831	-30.4409	-30.4039	-30.2816	-30.0846	-29.8254	-29.5198	-29.1871	-28.85	-28.53	-28.2406	-27.9813	-27.7399	-27.5002	-27.2506	-26.9882	-26.7177	-26.4466	-26.178	-25.9062	-25.6178	-25.2984	-24.9385	-24.5358	-24.0956	-23.6278	-23.1437	-22.6543	-22.1711	-21.7084	-21.2779	-20.8775	-20.4885	-20.089	-19.6744	-19.2693
		20	-18.5715	-21.3258	-23.368	-24.9855	-26.2958	-27.3634	-28.2289	-28.9202	-29.4582	-29.8586	-30.1344	-30.2964	-30.3543	-30.3174	-30.1952	-29.9983	-29.7393	-29.4337	-29.1011	-28.7639	-28.4437	-28.154	-27.8945	-27.6529	-27.4131	-27.1635	-26.9012	-26.6309	-26.3601	-26.0919	-25.8205	-25.5326	-25.2138	-24.8548	-24.4537	-24.0167	-23.5551	-23.0831	-22.6161	-22.1717	-21.7673	-21.4086	-21.0792	-20.7481	-20.3902	-20.0043	-19.6199
		21	-18.5176	-21.272	-23.3142	-24.9318	-26.2422	-27.3099	-28.1754	-28.8669	-29.4049	-29.8054	-30.0813	-30.2434	-30.3014	-30.2646	-30.1425	-29.9457	-29.6867	-29.3811	-29.0484	-28.7111	-28.3907	-28.1007	-27.841	-27.5993	-27.3594	-27.1099	-26.8478	-26.5778	-26.3074	-26.0397	-25.7688	-25.4815	-25.1635	-24.8055	-24.4062	-23.9725	-23.5172	-23.0574	-22.613	-22.2062	-21.8543	-21.5544	-21.2774	-20.9856	-20.6548	-20.2875	-19.9173
		22	-18.4858	-21.2402	-23.2825	-24.9001	-26.2106	-27.2784	-28.1439	-28.8355	-29.3736	-29.7741	-30.0501	-30.2122	-30.2703	-30.2335	-30.1115	-29.9147	-29.6556	-29.35	-29.0172	-28.6798	-28.3592	-28.0691	-27.8092	-27.5673	-27.3274	-27.0779	-26.816	-26.5463	-26.2764	-26.0094	-25.7392	-25.4527	-25.1355	-24.7786	-24.381	-23.9501	-23.5005	-23.0516	-22.6272	-22.2528	-21.9442	-21.6893	-21.4499	-21.1852	-20.8728	-20.5187	-20.1594
		23	-18.461	-21.2154	-23.2578	-24.8755	-26.186	-27.2538	-28.1194	-28.811	-29.3491	-29.7497	-30.0257	-30.1878	-30.2459	-30.2092	-30.0872	-29.8903	-29.6313	-29.3256	-28.9927	-28.6551	-28.3344	-28.0441	-27.784	-27.5421	-27.3021	-27.0528	-26.791	-26.5217	-26.2523	-25.9859	-25.7165	-25.4308	-25.1145	-24.7586	-24.3625	-23.9341	-23.489	-23.0488	-22.6405	-22.2923	-22.0174	-21.7961	-21.5838	-21.3383	-21.0392	-20.6951	-20.3445
		24	-18.4305	-21.1849	-23.2273	-24.845	-26.1556	-27.2234	-28.0891	-28.7807	-29.3188	-29.7195	-29.9955	-30.1577	-30.2158	-30.1791	-30.057	-29.8602	-29.6011	-29.2953	-28.9624	-28.6247	-28.3038	-28.0133	-27.7532	-27.5111	-27.2712	-27.0218	-26.7603	-26.4912	-26.2223	-25.9566	-25.688	-25.403	-25.0876	-24.7326	-24.3376	-23.911	-23.4692	-23.0355	-22.6394	-22.3111	-22.0614	-21.8649	-21.6721	-21.4405	-21.1512	-20.8148	-20.4713
		25	-18.3853	-21.1398	-23.1822	-24.8	-26.1106	-27.1784	-28.0441	-28.7358	-29.274	-29.6746	-29.9507	-30.1129	-30.171	-30.1343	-30.0123	-29.8154	-29.5563	-29.2505	-28.9175	-28.5797	-28.2587	-27.9681	-27.7078	-27.4657	-27.2257	-26.9764	-26.7149	-26.4461	-26.1776	-25.9125	-25.6445	-25.3603	-25.0456	-24.6914	-24.2973	-23.8719	-23.4323	-23.003	-22.6156	-22.3017	-22.0705	-21.8919	-21.7133	-21.4918	-21.2098	-20.8792	-20.5413
		26	-18.3199	-21.0745	-23.1169	-24.7347	-26.0454	-27.1133	-27.979	-28.6707	-29.209	-29.6097	-29.8857	-30.048	-30.1062	-30.0695	-29.9475	-29.7507	-29.4916	-29.1858	-28.8527	-28.5148	-28.1937	-27.903	-27.6426	-27.4004	-27.1604	-26.9111	-26.6497	-26.3811	-26.1129	-25.8482	-25.5808	-25.2971	-24.983	-24.6294	-24.2359	-23.8115	-23.3734	-22.9474	-22.5668	-22.2643	-22.0477	-21.8831	-21.7156	-21.5019	-21.2256	-20.8996	-20.5663
		27	-18.2314	-20.9861	-23.0286	-24.6464	-25.9572	-27.0251	-27.8909	-28.5827	-29.121	-29.5218	-29.7979	-29.9603	-30.0185	-29.9819	-29.86	-29.6632	-29.4042	-29.0984	-28.7654	-28.4275	-28.1063	-27.8156	-27.5551	-27.3129	-27.0728	-26.8236	-26.5622	-26.2938	-26.0258	-25.7614	-25.4944	-25.2112	-24.8976	-24.5445	-24.1517	-23.7284	-23.2926	-22.8714	-22.5005	-22.2142	-22.0176	-21.8717	-21.7183	-21.5144	-21.2448	-20.9239	-20.5951
		28	-18.1197	-20.8745	-22.9171	-24.535	-25.8459	-26.9139	-27.7798	-28.4717	-29.0101	-29.411	-29.6872	-29.8497	-29.9081	-29.8716	-29.7498	-29.5532	-29.2943	-28.9888	-28.6558	-28.3181	-27.997	-27.7063	-27.4459	-27.2036	-26.9636	-26.7144	-26.4532	-26.1849	-25.9172	-25.6531	-25.3865	-25.1038	-24.7907	-24.4384	-24.047	-23.6265	-23.197	-22.79	-22.4475	-22.206	-22.0613	-21.9602	-21.839	-21.6562	-21.4003	-21.0886	-20.767
		29	-17.988	-20.7429	-22.7857	-24.4038	-25.7148	-26.783	-27.6491	-28.3411	-28.8798	-29.2809	-29.5573	-29.72	-29.7786	-29.7424	-29.6209	-29.4246	-29.1661	-28.8609	-28.5284	-28.191	-27.8702	-27.5797	-27.3195	-27.0774	-26.8376	-26.5886	-26.3277	-26.0597	-25.7923	-25.5287	-25.2627	-24.9807	-24.6686	-24.318	-23.9301	-23.5177	-23.1076	-22.7439	-22.4829	-22.3555	-22.3242	-22.3087	-22.2429	-22.0945	-21.86	-21.5624	-21.2511
		30	-17.8434	-20.5986	-22.6416	-24.26	-25.5713	-26.6398	-27.5062	-28.1986	-28.7376	-29.139	-29.4159	-29.579	-29.6381	-29.6024	-29.4815	-29.2858	-29.028	-28.7236	-28.3919	-28.0554	-27.7354	-27.4455	-27.1858	-26.9441	-26.7047	-26.4561	-26.1957	-25.9283	-25.6617	-25.3989	-25.1339	-24.8533	-24.5431	-24.1964	-23.8172	-23.4259	-23.0654	-22.8044	-22.706	-22.7559	-22.8613	-22.9309	-22.9141	-22.7942	-22.5772	-22.2913	-21.9889
		31	-17.6967	-20.4523	-22.4959	-24.1148	-25.4267	-26.4958	-27.3628	-28.0557	-28.5953	-28.9975	-29.2751	-29.439	-29.4989	-29.4642	-29.3444	-29.15	-28.8936	-28.5908	-28.2607	-27.9258	-27.6073	-27.3186	-27.0598	-26.8189	-26.5802	-26.3324	-26.0729	-25.8066	-25.5412	-25.2799	-25.0167	-24.7384	-24.4322	-24.0934	-23.7331	-23.3869	-23.1245	-23.0325	-23.1338	-23.3413	-23.5407	-23.6603	-23.6704	-23.5658	-23.3586	-23.0797	-22.7837
		32	-17.5611	-20.3176	-22.3621	-23.982	-25.2949	-26.365	-27.2331	-27.9272	-28.4679	-28.8713	-29.1502	-29.3156	-29.3771	-29.3441	-29.2263	-29.0341	-28.7802	-28.4801	-28.1529	-27.8208	-27.5047	-27.218	-26.9607	-26.7209	-26.4834	-26.2369	-25.9787	-25.714	-25.4505	-25.1915	-24.9311	-24.6567	-24.3573	-24.0331	-23.7075	-23.4396	-23.3228	-23.4221	-23.6866	-23.9926	-24.2425	-24.3877	-24.4117	-24.3156	-24.1145	-23.8411	-23.5512
		33	-17.4497	-20.2078	-22.2539	-23.8755	-25.19	-26.2619	-27.1317	-27.8277	-28.3704	-28.7759	-29.057	-29.2247	-29.2888	-29.2587	-29.1441	-28.9555	-28.7056	-28.4098	-28.0871	-27.7593	-27.4469	-27.1629	-26.9075	-26.6693	-26.4332	-26.1883	-25.9321	-25.6695	-25.4085	-25.1524	-24.8959	-24.6273	-24.3386	-24.0386	-23.7688	-23.6138	-23.6658	-23.9307	-24.3046	-24.668	-24.9467	-25.1073	-25.1405	-25.0509	-24.8553	-24.5879	-24.3057
		34	-17.3715	-20.132	-22.1806	-23.8047	-25.1218	-26.1963	-27.069	-27.7678	-28.3135	-28.7221	-29.0066	-29.1778	-29.2458	-29.22	-29.1101	-28.9267	-28.6826	-28.3931	-28.0767	-27.7548	-27.4473	-27.1668	-26.9137	-26.6772	-26.4426	-26.1995	-25.9453	-25.6851	-25.4269	-25.1743	-24.9226	-24.6618	-24.389	-24.1256	-23.9361	-23.9188	-24.1309	-24.5178	-24.9606	-25.359	-25.656	-25.8274	-25.8678	-25.7838	-25.5936	-25.3327	-25.0592
		35	-17.3266	-20.0906	-22.1427	-23.7704	-25.0911	-26.1694	-27.0458	-27.7486	-28.2984	-28.7112	-29.0001	-29.1762	-29.2494	-29.2292	-29.1255	-28.9491	-28.7125	-28.431	-28.1228	-27.8083	-27.5068	-27.2305	-26.9798	-26.7447	-26.5115	-26.2699	-26.0176	-25.7596	-25.5041	-25.2552	-25.0088	-24.7578	-24.5064	-24.2928	-24.2017	-24.3226	-24.6599	-25.1254	-25.6092	-26.0286	-26.3373	-26.5159	-26.5615	-26.4819	-26.2961	-26.0406	-25.7747
		36	-17.3056	-20.0739	-22.1303	-23.7624	-25.0877	-26.1705	-27.0516	-27.7591	-28.3137	-28.7316	-29.0258	-29.2075	-29.2867	-29.2731	-29.1767	-29.0084	-28.7806	-28.5084	-28.2095	-27.9035	-27.6087	-27.3368	-27.0886	-26.8547	-26.6223	-26.3817	-26.1308	-25.8747	-25.6215	-25.3759	-25.1352	-24.8952	-24.6694	-24.5127	-24.5209	-24.7548	-25.1752	-25.6864	-26.1931	-26.6244	-26.94	-27.1231	-27.1721	-27.0955	-26.9129	-26.6613	-26.4009
		37	-17.2913	-20.0645	-22.1258	-23.7628	-25.0929	-26.1806	-27.0666	-27.7791	-28.3388	-28.762	-29.0617	-29.2492	-29.3347	-29.328	-29.2391	-29.079	-28.8602	-28.5975	-28.3081	-28.0108	-27.7229	-27.4555	-27.2095	-26.9765	-26.7445	-26.5044	-26.2543	-25.9994	-25.7482	-25.5057	-25.2703	-25.0416	-24.8419	-24.7406	-24.8327	-25.1463	-25.6169	-26.1536	-26.6728	-27.1108	-27.4304	-27.6162	-27.6673	-27.5927	-27.4121	-27.1633	-26.9068
		38	-17.266	-20.044	-22.1101	-23.7518	-25.0867	-26.1791	-27.0697	-27.7869	-28.3514	-28.7795	-29.0843	-29.2772	-29.3685	-29.368	-29.2861	-29.1336	-28.9231	-28.6693	-28.3887	-28.0993	-27.8177	-27.5544	-27.3105	-27.0782	-26.8462	-26.6062	-26.3565	-26.1025	-25.8528	-25.6128	-25.3823	-25.1641	-24.9881	-24.9338	-25.0891	-25.4551	-25.9554	-26.5064	-27.0326	-27.4744	-27.7964	-27.9839	-28.0364	-27.963	-27.784	-27.5372	-27.2837
		39	-17.217	-19.9993	-22.0696	-23.7154	-25.0543	-26.1507	-27.0453	-27.7664	-28.3349	-28.767	-29.0761	-29.2735	-29.3695	-29.3743	-29.2981	-29.152	-28.9486	-28.7021	-28.4289	-28.1463	-27.8701	-27.6104	-27.3682	-27.1364	-26.9044	-26.6642	-26.4147	-26.1612	-25.9126	-25.6748	-25.4484	-25.2388	-25.0824	-25.0647	-25.2648	-25.6643	-26.1825	-26.7418	-27.2722	-27.7163	-28.0398	-28.2285	-28.282	-28.2096	-28.0317	-27.7867	-27.536
		40	-17.1404	-19.9258	-21.9993	-23.6481	-24.99	-26.0893	-26.9868	-27.7108	-28.2822	-28.7173	-29.0294	-29.23	-29.3296	-29.3383	-29.2664	-29.125	-28.9268	-28.686	-28.4184	-28.1411	-27.8691	-27.6122	-27.3715	-27.1401	-26.908	-26.6677	-26.418	-26.1648	-25.917	-25.6808	-25.4574	-25.2544	-25.1127	-25.1213	-25.3517	-25.7726	-26.3017	-26.8662	-27.3992	-27.845	-28.1696	-28.3592	-28.4135	-28.342	-28.1653	-27.9221	-27.6747
		41	-17.0416	-19.8288	-21.9039	-23.5544	-24.8979	-25.9988	-26.8979	-27.6235	-28.1964	-28.6332	-28.947	-29.1494	-29.2511	-29.262	-29.1926	-29.0542	-28.8593	-28.622	-28.3582	-28.0843	-27.8152	-27.5603	-27.3207	-27.0897	-26.8575	-26.617	-26.3672	-26.114	-25.8665	-25.631	-25.4094	-25.2106	-25.0784	-25.104	-25.3533	-25.7873	-26.3232	-26.8911	-27.4261	-27.8732	-28.1988	-28.3893	-28.4444	-28.3738	-28.1985	-27.958	-27.7152
		42	-16.9333	-19.7206	-21.796	-23.4467	-24.7903	-25.8914	-26.7906	-27.5164	-28.0896	-28.5265	-28.8406	-29.0434	-29.1455	-29.157	-29.0883	-28.9508	-28.7571	-28.5211	-28.2588	-27.9864	-27.7187	-27.4649	-27.226	-26.9953	-26.7631	-26.5224	-26.2724	-26.019	-25.7713	-25.5357	-25.3143	-25.1168	-24.9888	-25.0224	-25.2812	-25.7219	-26.2619	-26.8324	-27.3692	-27.8176	-28.1444	-28.3358	-28.3919	-28.3227	-28.1496	-27.9135	-27.6793
		43	-16.831	-19.6172	-21.6914	-23.3409	-24.6835	-25.7835	-26.6817	-27.4065	-27.9787	-28.4146	-28.7278	-28.9296	-29.0307	-29.0412	-28.9715	-28.8331	-28.6384	-28.4016	-28.1387	-27.8659	-27.5981	-27.3444	-27.1057	-26.8752	-26.6431	-26.4023	-26.1521	-25.8982	-25.6497	-25.413	-25.1903	-24.9913	-24.8618	-24.8949	-25.1544	-25.5968	-26.1388	-26.7116	-27.2504	-27.7007	-28.0289	-28.2217	-28.2793	-28.2122	-28.043	-27.8154	-27.5976
		44	-16.7471	-19.5314	-21.6037	-23.2515	-24.5923	-25.6906	-26.5871	-27.3102	-27.8808	-28.3151	-28.6265	-28.8266	-28.9258	-28.9343	-28.8626	-28.7218	-28.5247	-28.2856	-28.0203	-27.7457	-27.4765	-27.222	-26.9831	-26.7527	-26.5207	-26.28	-26.0295	-25.7751	-25.5254	-25.2869	-25.0614	-24.8585	-24.7229	-24.7479	-25.0006	-25.4402	-25.9829	-26.558	-27.0996	-27.5523	-27.8827	-28.0775	-28.1374	-28.0737	-27.9114	-27.6993	-27.5116
		45	-16.6863	-19.4689	-21.5395	-23.1856	-24.5249	-25.6216	-26.5166	-27.2381	-27.8071	-28.2398	-28.5496	-28.7479	-28.8452	-28.8516	-28.7776	-28.6343	-28.4344	-28.1923	-27.9242	-27.647	-27.3758	-27.1201	-26.8807	-26.6503	-26.4185	-26.178	-25.9274	-25.6723	-25.4215	-25.1809	-24.9522	-24.7441	-24.5999	-24.6123	-24.8532	-25.2872	-25.8298	-26.4077	-26.9528	-27.4087	-27.7419	-27.9394	-28.0025	-27.9438	-27.7921	-27.6044	-27.4648
		46	-16.6471	-19.4287	-21.4983	-23.1435	-24.4818	-25.5776	-26.4716	-27.1923	-27.7603	-28.1921	-28.5008	-28.698	-28.7941	-28.7991	-28.7235	-28.5783	-28.3764	-28.132	-27.8616	-27.5822	-27.3093	-27.0525	-26.8126	-26.5821	-26.3506	-26.1103	-25.8597	-25.6043	-25.3525	-25.1102	-24.8789	-24.6664	-24.5142	-24.5144	-24.7434	-25.1713	-25.7136	-26.2945	-26.8433	-27.3027	-27.6389	-27.8394	-27.9061	-27.8533	-27.7147	-27.5594	-27.4854
		47	-16.6245	-19.4058	-21.4753	-23.1203	-24.4584	-25.5541	-26.448	-27.1685	-27.7364	-28.1679	-28.4765	-28.6734	-28.7692	-28.7738	-28.6976	-28.5518	-28.349	-28.1036	-27.8321	-27.5516	-27.2778	-27.0204	-26.7802	-26.5498	-26.3185	-26.0783	-25.8279	-25.5724	-25.3201	-25.077	-24.8443	-24.6292	-24.4722	-24.4647	-24.6859	-25.1097	-25.652	-26.2351	-26.7869	-27.249	-27.5877	-27.7906	-27.8603	-27.8128	-27.6873	-27.5689	-27.5744
		48	-16.614	-19.3957	-21.4656	-23.111	-24.4496	-25.5456	-26.4399	-27.1608	-27.7291	-28.161	-28.4699	-28.6673	-28.7634	-28.7683	-28.6925	-28.547	-28.3444	-28.0993	-27.8278	-27.5474	-27.2735	-27.0161	-26.7759	-26.5456	-26.3144	-26.0744	-25.8242	-25.5688	-25.3165	-25.0732	-24.8402	-24.6245	-24.4661	-24.4559	-24.674	-25.0959	-25.6381	-26.2221	-26.7752	-27.2386	-27.5785	-27.7828	-27.8543	-27.8103	-27.6959	-27.6178	-27.718
		49	-16.6158	-19.3982	-21.4687	-23.1147	-24.4539	-25.5505	-26.4455	-27.1669	-27.7358	-28.1684	-28.4779	-28.6759	-28.7727	-28.7783	-28.7033	-28.5586	-28.3569	-28.1126	-27.842	-27.5622	-27.2889	-27.0319	-26.7919	-26.5616	-26.3306	-26.0907	-25.8406	-25.5853	-25.3332	-25.0901	-24.8572	-24.6417	-24.4833	-24.4726	-24.6894	-25.1098	-25.6507	-26.2339	-26.7866	-27.2499	-27.59	-27.7946	-27.8667	-27.8244	-27.7202	-27.6945	-27.9205
		50	-16.6421	-19.4249	-21.4957	-23.1421	-24.4815	-25.5785	-26.4738	-27.1956	-27.7648	-28.1977	-28.5076	-28.706	-28.8033	-28.8095	-28.7349	-28.5909	-28.39	-28.1465	-27.8767	-27.5978	-27.3251	-27.0686	-26.8289	-26.5989	-26.3679	-26.1282	-25.8781	-25.6228	-25.3707	-25.1274	-24.8943	-24.6784	-24.519	-24.5057	-24.7184	-25.1345	-25.6718	-26.2523	-26.8031	-27.2653	-27.6047	-27.8091	-27.8814	-27.8401	-27.7504	-27.8145	-28.2285
		51	-16.7249	-19.5068	-21.5769	-23.2225	-24.5612	-25.6574	-26.552	-27.2731	-27.8416	-28.2738	-28.5831	-28.7808	-28.8774	-28.883	-28.8079	-28.6634	-28.462	-28.2182	-27.9484	-27.6695	-27.3971	-27.141	-26.9017	-26.6719	-26.4412	-26.2015	-25.9514	-25.6959	-25.4432	-25.1991	-24.9646	-24.7464	-24.5821	-24.5597	-24.7606	-25.1664	-25.6963	-26.2716	-26.8191	-27.2794	-27.618	-27.8221	-27.895	-27.8555	-27.7937	-28.0117	-28.6605
		52	-16.9075	-19.6868	-21.7543	-23.3973	-24.7335	-25.8273	-26.7194	-27.4381	-28.0042	-28.434	-28.7408	-28.936	-29.0301	-29.033	-28.9552	-28.8079	-28.6037	-28.3574	-28.0853	-27.8048	-27.5317	-27.2754	-27.0365	-26.8073	-26.577	-26.3375	-26.0872	-25.8311	-25.5773	-25.3312	-25.0937	-24.8701	-24.6952	-24.6536	-24.8305	-25.2164	-25.7332	-26.3005	-26.8434	-27.3015	-27.6398	-27.8451	-27.9207	-27.8871	-27.8723	-28.2869	-29.1356
		53	-17.2055	-19.9817	-22.0461	-23.6861	-25.0193	-26.1101	-26.9993	-27.715	-28.2782	-28.7049	-29.0086	-29.2005	-29.2911	-29.2904	-29.2086	-29.0571	-28.8487	-28.598	-28.3219	-28.0383	-27.763	-27.5059	-27.2672	-27.0386	-26.8089	-26.5697	-26.3192	-26.0624	-25.8069	-25.5581	-25.3161	-25.0849	-24.8954	-24.8282	-24.9733	-25.334	-25.8357	-26.3952	-26.9353	-27.3947	-27.7378	-27.9517	-28.0412	-28.0309	-28.0815	-28.6381	-29.5742
		54	-17.5737	-20.3493	-22.4131	-24.0526	-25.3853	-26.4755	-27.3641	-28.0792	-28.6418	-29.0679	-29.3709	-29.5621	-29.6518	-29.65	-29.5671	-29.4143	-29.2043	-28.9519	-28.6742	-28.3891	-28.1128	-27.8551	-27.6164	-27.3882	-27.1589	-26.92	-26.6694	-26.4117	-26.1545	-25.9026	-25.6564	-25.4197	-25.2234	-25.1488	-25.2895	-25.6512	-26.158	-26.7246	-27.2744	-27.7479	-28.111	-28.3525	-28.481	-28.5282	-28.6369	-29.1496	-29.9972
		55	-17.9343	-20.7128	-22.7796	-24.4219	-25.7574	-26.8505	-27.7419	-28.4598	-29.0252	-29.4543	-29.7602	-29.9545	-30.0475	-30.0492	-29.9699	-29.821	-29.615	-29.3667	-29.0928	-28.8109	-28.5369	-28.2806	-28.0423	-27.8141	-27.5847	-27.3457	-27.0948	-26.8364	-26.5775	-26.3233	-26.0747	-25.8384	-25.6518	-25.6059	-25.7917	-26.1965	-26.7347	-27.3236	-27.8921	-28.3854	-28.772	-29.0427	-29.2086	-29.3052	-29.4347	-29.8084	-30.453
		56	-18.2261	-21.0097	-23.0814	-24.7286	-26.0689	-27.1667	-28.0628	-28.7855	-29.3556	-29.7895	-30.1004	-30.2999	-30.3984	-30.4061	-30.3333	-30.1913	-29.9927	-29.752	-29.4853	-29.2097	-28.9404	-28.6868	-28.4495	-28.2213	-27.9914	-27.7519	-27.5007	-27.2415	-26.9815	-26.7258	-26.4768	-26.245	-26.0777	-26.0764	-26.3219	-26.7749	-27.343	-27.9502	-28.5318	-29.0371	-29.4367	-29.7223	-29.9063	-30.0251	-30.1583	-30.4387	-30.9102
		57	-18.4213	-21.2104	-23.2874	-24.9397	-26.285	-27.3878	-28.2887	-29.0162	-29.5911	-30.0298	-30.3458	-30.5505	-30.6546	-30.6683	-30.6021	-30.4672	-30.2763	-30.0435	-29.7844	-29.5155	-29.2512	-29.0006	-28.7646	-28.5363	-28.306	-28.066	-27.8143	-27.5547	-27.2939	-27.0374	-26.7888	-26.5624	-26.4142	-26.453	-26.7459	-27.2328	-27.8198	-28.4375	-29.0261	-29.5372	-29.9427	-30.2348	-30.4264	-30.5546	-30.6891	-30.9247	-31.2935
		58	-18.5204	-21.3139	-23.3953	-25.0518	-26.4012	-27.5079	-28.4127	-29.144	-29.7227	-30.1653	-30.4852	-30.6941	-30.8027	-30.8212	-30.7602	-30.6311	-30.4464	-30.2201	-29.9673	-29.7039	-29.444	-29.1961	-28.9613	-28.7332	-28.5026	-28.2621	-28.01	-27.75	-27.4888	-27.2319	-26.984	-26.7622	-26.6291	-26.6975	-27.0225	-27.5307	-28.1289	-28.7526	-29.3451	-29.8593	-30.2677	-30.5629	-30.7583	-30.8915	-31.0278	-31.2439	-31.5596
		59	-18.5442	-21.3405	-23.4246	-25.0837	-26.4356	-27.5447	-28.4519	-29.1854	-29.7665	-30.2114	-30.5338	-30.7453	-30.8566	-30.8782	-30.8206	-30.6953	-30.5148	-30.2928	-30.0444	-29.785	-29.5281	-29.2824	-29.0486	-28.8208	-28.59	-28.3493	-28.0969	-27.8366	-27.5752	-27.3182	-27.0707	-26.8522	-26.7294	-26.8172	-27.1623	-27.6834	-28.2886	-28.9164	-29.5115	-30.0279	-30.4382	-30.7355	-30.9334	-31.0701	-31.2094	-31.4186	-31.7089
		60	-18.5275	-21.3248	-23.4096	-25.0696	-26.4222	-27.5321	-28.4399	-29.1742	-29.756	-30.2017	-30.525	-30.7374	-30.8497	-30.8725	-30.8163	-30.6927	-30.514	-30.294	-30.0478	-29.7904	-29.5353	-29.2909	-29.0579	-28.8305	-28.5997	-28.3589	-28.1064	-27.846	-27.5844	-27.3274	-27.0803	-26.8636	-26.7461	-26.8442	-27.2001	-27.7287	-28.3389	-28.9704	-29.5685	-30.0872	-30.4996	-30.799	-30.9995	-31.1401	-31.2844	-31.4948	-31.7761
		61	-18.5094	-21.3058	-23.39	-25.0492	-26.4012	-27.5104	-28.4177	-29.1514	-29.7327	-30.1779	-30.5006	-30.7125	-30.8245	-30.8468	-30.7903	-30.6663	-30.4874	-30.2674	-30.0213	-29.7641	-29.5094	-29.2654	-29.0328	-28.8056	-28.575	-28.3343	-28.0818	-27.8215	-27.56	-27.3031	-27.0561	-26.8396	-26.723	-26.8233	-27.1825	-27.7152	-28.3301	-28.9664	-29.5689	-30.0913	-30.507	-30.8096	-31.0142	-31.1617	-31.3171	-31.5398	-31.8275
		62	-18.5192	-21.314	-23.3966	-25.0544	-26.4049	-27.5128	-28.4188	-29.1512	-29.7312	-30.1752	-30.4967	-30.7074	-30.818	-30.839	-30.781	-30.6556	-30.4751	-30.2536	-30.0061	-29.7479	-29.4924	-29.2479	-29.0153	-28.7882	-28.5579	-28.3174	-28.0652	-27.8051	-27.5438	-27.2871	-27.0399	-26.8225	-26.7035	-26.7999	-27.1572	-27.6919	-28.3124	-28.956	-29.5655	-30.0942	-30.5156	-30.8243	-31.0375	-31.2004	-31.3829	-31.641	-31.9588
		63	-18.5705	-21.3635	-23.4444	-25.1005	-26.4494	-27.5558	-28.4603	-29.1913	-29.7699	-30.2124	-30.5325	-30.7417	-30.8507	-30.8701	-30.8103	-30.6829	-30.5005	-30.2769	-30.0275	-29.7675	-29.5108	-29.2656	-29.0327	-28.8057	-28.5756	-28.3355	-28.0836	-27.8238	-27.5628	-27.3063	-27.0589	-26.8401	-26.7169	-26.8066	-27.1592	-27.6952	-28.3228	-28.9764	-29.5962	-30.1345	-30.5652	-30.8842	-31.113	-31.3064	-31.544	-31.8725	-32.2497
		64	-18.6656	-21.4568	-23.536	-25.1905	-26.5379	-27.6427	-28.5457	-29.2754	-29.8525	-30.2937	-30.6122	-30.8199	-30.9274	-30.9451	-30.8835	-30.7542	-30.5696	-30.344	-30.0925	-29.8308	-29.5728	-29.3269	-29.0938	-28.867	-28.6372	-28.3974	-28.1458	-27.8863	-27.6257	-27.3693	-27.1218	-26.9015	-26.7739	-26.8563	-27.2033	-27.7402	-28.3756	-29.0412	-29.6738	-30.2243	-30.667	-31.0002	-31.2526	-31.4951	-31.8184	-32.2457	-32.6981
		65	-18.8027	-21.5921	-23.6695	-25.3223	-26.6681	-27.7713	-28.6728	-29.4009	-29.9766	-30.4162	-30.7333	-30.9394	-31.0452	-31.061	-30.9975	-30.866	-30.6793	-30.4514	-30.1978	-29.9344	-29.6752	-29.4288	-29.1956	-28.9691	-28.7397	-28.5003	-28.249	-27.9898	-27.7294	-27.4732	-27.2255	-27.0038	-26.8719	-26.9467	-27.2873	-27.8242	-28.467	-29.1447	-29.7906	-30.3543	-30.8102	-31.1594	-31.441	-31.7462	-32.1702	-32.6984	-33.2196
		66	-18.9858	-21.7731	-23.8484	-25.4992	-26.8431	-27.9445	-28.8441	-29.5704	-30.1443	-30.5821	-30.8972	-31.1013	-31.205	-31.2185	-31.1525	-31.0184	-30.8289	-30.5982	-30.3419	-30.0763	-29.8156	-29.5684	-29.3352	-29.1091	-28.8802	-28.6412	-28.3903	-28.1314	-27.8712	-27.6152	-27.3673	-27.1437	-27.0061	-27.0705	-27.4014	-27.9354	-28.5834	-29.2716	-29.9296	-30.5054	-30.9737	-31.3383	-31.6502	-32.0201	-32.54	-33.1589	-33.7464
		67	-19.2338	-22.0185	-24.0914	-25.7398	-27.0814	-28.1804	-29.0779	-29.8019	-30.3735	-30.809	-31.1218	-31.3234	-31.4244	-31.435	-31.3658	-31.2281	-31.0348	-30.8001	-30.5402	-30.2714	-30.0084	-29.7601	-29.5267	-29.301	-29.0727	-28.8343	-28.5838	-28.3253	-28.0655	-27.8097	-27.5613	-27.3351	-27.1891	-27.2376	-27.5522	-28.0786	-28.7285	-29.4246	-30.0925	-30.6784	-31.157	-31.5352	-31.8755	-32.3061	-32.9176	-33.637	-34.3164
		68	-19.5604	-22.3422	-24.4121	-26.0576	-27.3964	-28.4927	-29.3873	-30.1087	-30.6775	-31.1102	-31.4201	-31.6186	-31.7164	-31.7234	-31.6504	-31.5086	-31.3108	-31.0716	-30.8073	-30.535	-30.2696	-30.02	-29.7865	-29.5613	-29.3338	-29.0959	-28.8459	-28.5877	-28.3282	-28.0727	-27.8239	-27.5945	-27.4388	-27.4684	-27.7628	-28.2779	-28.9269	-29.6282	-30.3034	-30.897	-31.3834	-31.7722	-32.1371	-32.6207	-33.3244	-34.1646	-34.9606
		69	-19.9487	-22.727	-24.7936	-26.4359	-27.7713	-28.8644	-29.7559	-30.474	-31.0397	-31.469	-31.7755	-31.9704	-32.0643	-32.0672	-31.9896	-31.8429	-31.64	-31.3956	-31.1264	-30.8499	-30.5817	-30.3308	-30.0972	-29.8726	-29.6458	-29.4085	-29.1589	-28.901	-28.642	-28.3868	-28.1374	-27.9044	-27.737	-27.7434	-28.0118	-28.511	-29.1553	-29.8584	-30.5378	-31.1359	-31.6271	-32.0227	-32.405	-32.9273	-33.7459	-34.7747	-35.7381
		70	-20.359	-23.1357	-25.2007	-26.8414	-28.1753	-29.2668	-30.1567	-30.8733	-31.4372	-31.8649	-32.1695	-32.3623	-32.4539	-32.4542	-32.3735	-32.2233	-32.0163	-31.7675	-31.4937	-31.2132	-30.9417	-30.689	-30.4548	-30.2304	-30.0042	-29.7677	-29.5187	-29.2614	-29.0029	-28.748	-28.498	-28.2614	-28.082	-28.0628	-28.3005	-28.779	-29.4148	-30.1164	-30.797	-31.3971	-31.8904	-32.2894	-32.6825	-33.2308	-34.3443	-35.7754	-36.9793
		71	-20.734	-23.5138	-25.5818	-27.2254	-28.5623	-29.6568	-30.5496	-31.269	-31.8359	-32.2665	-32.5739	-32.7697	-32.8642	-32.8674	-32.7896	-32.642	-32.4374	-32.1905	-31.9182	-31.6383	-31.3668	-31.1137	-30.879	-30.6544	-30.4285	-30.1924	-29.944	-29.6871	-29.4288	-29.1741	-28.9245	-28.6889	-28.5115	-28.4954	-28.7355	-29.2147	-29.8501	-30.5514	-31.2322	-31.8327	-32.3265	-32.7264	-33.125	-33.6912	-35.2924	-37.0597	-38.3833
		72	-21.006	-23.7929	-25.8678	-27.5183	-28.8618	-29.9629	-30.8623	-31.5882	-32.1616	-32.5988	-32.913	-33.1158	-33.2176	-33.2286	-33.159	-33.0202	-32.8248	-32.5871	-32.3234	-32.0507	-31.7845	-31.5342	-31.3005	-31.0758	-30.8494	-30.6131	-30.3646	-30.1077	-29.8492	-29.5945	-29.3465	-29.1178	-28.9613	-28.9867	-29.2741	-29.7838	-30.4321	-31.1377	-31.8198	-32.4207	-32.9146	-33.3146	-33.7155	-34.2915	-36.2046	-38.0894	-39.4445
		73	-21.1303	-23.925	-26.0075	-27.6653	-29.0159	-30.1239	-31.0301	-31.7627	-32.3428	-32.7866	-33.1078	-33.3177	-33.4272	-33.4462	-33.3855	-33.2562	-33.0708	-32.8434	-32.5896	-32.3256	-32.0658	-31.8195	-31.5873	-31.3627	-31.1358	-30.899	-30.6501	-30.393	-30.1342	-29.8796	-29.6333	-29.4124	-29.2787	-29.3474	-29.6804	-30.2179	-30.8781	-31.5877	-32.2712	-32.8727	-33.3668	-33.7672	-34.17	-34.7522	-36.7889	-38.7087	-40.0728
		74	-21.1064	-23.907	-25.9952	-27.6584	-29.0143	-30.1273	-31.0383	-31.7757	-32.3605	-32.8092	-33.1353	-33.3504	-33.4654	-33.4905	-33.4363	-33.3142	-33.1365	-32.9172	-32.6712	-32.4141	-32.1597	-31.9168	-31.6862	-31.4619	-31.2346	-30.9973	-30.7481	-30.4907	-30.2318	-29.9773	-29.7324	-29.5174	-29.4008	-29.5002	-29.8636	-30.4188	-31.0865	-31.799	-32.4837	-33.0858	-33.5804	-33.9816	-34.3872	-34.976	-37.0654	-38.9984	-40.3663
		75	-20.9758	-23.7788	-25.8693	-27.5348	-28.8928	-30.0078	-30.9208	-31.6602	-32.247	-32.6977	-33.0259	-33.2434	-33.361	-33.389	-33.3382	-33.2199	-33.0466	-32.8319	-32.5906	-32.338	-32.0873	-31.847	-31.6178	-31.394	-31.1667	-30.9291	-30.6797	-30.4221	-30.1632	-29.9088	-29.665	-29.4537	-29.3477	-29.4656	-29.8467	-30.4123	-31.0848	-31.7997	-32.4857	-33.0888	-33.5843	-33.9869	-34.3961	-34.9921	-37.109	-39.0483	-40.4183
		76	-20.8117	-23.6137	-25.7033	-27.3679	-28.725	-29.8393	-30.7516	-31.4903	-32.0765	-32.5266	-32.8544	-33.0714	-33.1886	-33.2164	-33.1655	-33.0473	-32.8743	-32.6602	-32.4199	-32.1683	-31.9189	-31.6796	-31.4513	-31.2281	-31.001	-30.7636	-30.5141	-30.2567	-29.9979	-29.7438	-29.5004	-29.2903	-29.1871	-29.3104	-29.6972	-30.267	-30.943	-31.6606	-32.3487	-32.9536	-33.4507	-33.8553	-34.2687	-34.8718	-37.0041	-38.9468	-40.3183
		77	-20.6719	-23.4729	-25.5616	-27.2252	-28.5816	-29.6951	-30.6067	-31.3446	-31.9301	-32.3796	-32.7066	-32.9228	-33.0392	-33.066	-33.0141	-32.8948	-32.7206	-32.5054	-32.2639	-32.0115	-31.7614	-31.5218	-31.2936	-31.0706	-30.8439	-30.6068	-30.3577	-30.1006	-29.8422	-29.5885	-29.3453	-29.1348	-29.0301	-29.151	-29.5373	-30.1102	-30.7917	-31.5151	-32.2079	-32.8164	-33.3163	-33.7238	-34.1412	-34.7498	-36.8908	-38.8357	-40.2083
		78	-20.5365	-23.3394	-25.4298	-27.0951	-28.4531	-29.5682	-30.4812	-31.2207	-31.8075	-32.2584	-32.5868	-32.8044	-32.9222	-32.9504	-32.8998	-32.7818	-32.6088	-32.3946	-32.1538	-31.9017	-31.6516	-31.4119	-31.1833	-30.9601	-30.7335	-30.4966	-30.248	-29.9914	-29.7334	-29.4801	-29.2374	-29.0273	-28.9232	-29.0455	-29.4353	-30.0147	-30.7048	-31.4364	-32.1355	-32.7485	-33.252	-33.6625	-34.0831	-34.6942	-36.8371	-38.7831	-40.1567
		79	-20.3465	-23.153	-25.2468	-26.9154	-28.2765	-29.3945	-30.3103	-31.0525	-31.6422	-32.0957	-32.4269	-32.6475	-32.7683	-32.7998	-32.7527	-32.6384	-32.4692	-32.2586	-32.0212	-31.7717	-31.5233	-31.2842	-31.0556	-30.8321	-30.6051	-30.3682	-30.1198	-29.8636	-29.6061	-29.3533	-29.1113	-28.9032	-28.8039	-28.9346	-29.3336	-29.9218	-30.6201	-31.3587	-32.0629	-32.6797	-33.1861	-33.5992	-34.0217	-34.6331	-36.7717	-38.7177	-40.0921
		80	-20.0712	-22.8816	-24.9791	-26.6511	-28.0154	-29.1365	-30.0554	-30.8005	-31.393	-31.8495	-32.1837	-32.4075	-32.5318	-32.5671	-32.5242	-32.4145	-32.2502	-32.0447	-31.8121	-31.5669	-31.3216	-31.0844	-30.8566	-30.6331	-30.4059	-30.1688	-29.9203	-29.6643	-29.407	-29.1545	-28.9136	-28.7087	-28.6181	-28.7635	-29.1767	-29.7747	-30.4799	-31.2235	-31.9314	-32.551	-33.0598	-33.475	-33.8991	-34.5106	-36.6459	-38.592	-39.9673
		81	-19.7024	-22.5171	-24.6186	-26.2944	-27.6622	-28.7867	-29.7087	-30.457	-31.0526	-31.5122	-31.8497	-32.0769	-32.2049	-32.2444	-32.2061	-32.1016	-31.9431	-31.7436	-31.5171	-31.2774	-31.0367	-30.8028	-30.5768	-30.3539	-30.1267	-29.8893	-29.6405	-29.3842	-29.1269	-28.8746	-28.6349	-28.4348	-28.3569	-28.5235	-28.956	-29.5653	-30.2766	-31.0239	-31.7346	-32.3565	-32.8675	-33.2847	-33.7109	-34.3237	-36.4609	-38.4083	-39.7846
		82	-19.2272	-22.0462	-24.1518	-25.8314	-27.2027	-28.3305	-29.2557	-30.007	-30.6056	-31.0683	-31.4089	-31.6394	-31.771	-31.8144	-31.7806	-31.6811	-31.528	-31.3345	-31.1139	-30.8799	-30.6441	-30.4137	-30.19	-29.9681	-29.7411	-29.5034	-29.2542	-28.9976	-28.7401	-28.488	-28.2496	-28.0543	-27.9898	-28.1778	-28.6288	-29.2483	-29.9646	-30.7147	-31.4275	-32.0514	-32.5643	-32.9834	-33.4117	-34.0265	-36.1654	-38.1139	-39.4914
		83	-18.6368	-21.4601	-23.5695	-25.2526	-26.6272	-27.758	-28.6861	-29.4402	-30.0415	-30.5069	-30.8503	-31.0838	-31.2185	-31.2654	-31.2354	-31.1402	-30.992	-30.8035	-30.5882	-30.3591	-30.1276	-29.9005	-29.6789	-29.4581	-29.2313	-28.9935	-28.7441	-28.4871	-28.2295	-27.9777	-27.7404	-27.5496	-27.4967	-27.7029	-28.1693	-28.7971	-29.5174	-30.2698	-30.9843	-31.6097	-32.1241	-32.5448	-32.975	-33.5918	-35.7349	-37.6851	-39.064
		84	-17.9264	-20.7538	-22.867	-24.5536	-25.9315	-27.0653	-27.9963	-28.7531	-29.3571	-29.8251	-30.1712	-30.4075	-30.5453	-30.5956	-30.5694	-30.4785	-30.335	-30.1517	-29.9417	-29.7177	-29.4906	-29.2671	-29.0478	-28.8283	-28.602	-28.3641	-28.1143	-27.8571	-27.5993	-27.3476	-27.1116	-26.9253	-26.8844	-27.1092	-27.5907	-28.2266	-28.9509	-29.7056	-30.4217	-31.0485	-31.5642	-31.9863	-32.4181	-33.0372	-35.1883	-37.1411	-38.5215
		85	-17.0885	-19.9195	-22.0359	-23.7255	-25.1061	-26.2424	-27.1757	-27.9348	-28.541	-29.0113	-29.3597	-29.5985	-29.7391	-29.7925	-29.7699	-29.6831	-29.5443	-29.3661	-29.1616	-28.943	-28.7208	-28.5011	-28.2845	-28.0665	-27.8407	-27.6027	-27.3526	-27.0949	-26.8369	-26.5854	-26.3506	-26.1691	-26.1408	-26.3845	-26.8811	-27.5251	-28.2534	-29.0103	-29.7281	-30.3563	-30.8734	-31.2969	-31.7304	-32.3515	-34.5083	-36.4633	-37.8454
		86	-16.1261	-18.9625	-21.0837	-22.7776	-24.1621	-25.302	-26.2387	-27.001	-27.6104	-28.0837	-28.4353	-28.6773	-28.8215	-28.8789	-28.861	-28.7796	-28.6472	-28.4763	-28.2795	-28.0689	-27.8542	-27.6408	-27.4288	-27.2135	-26.9888	-26.7507	-26.4997	-26.241	-25.9822	-25.7305	-25.4975	-25.3235	-25.3152	-25.5879	-26.1068	-26.7622	-27.4956	-28.2553	-28.9751	-29.6051	-30.124	-30.5494	-30.9851	-31.609	-33.7726	-35.7301	-37.1139
		87	-14.9394	-17.7844	-19.9133	-21.614	-23.0046	-24.1502	-25.092	-25.8591	-26.473	-26.9508	-27.3067	-27.5532	-27.7021	-27.7646	-27.7526	-27.6779	-27.5532	-27.3909	-27.2036	-27.0025	-26.7967	-26.5909	-26.3844	-26.1725	-25.9492	-25.711	-25.459	-25.199	-24.939	-24.687	-24.456	-24.2909	-24.3059	-24.6108	-25.153	-25.8197	-26.5581	-27.3205	-28.0424	-28.6745	-29.1954	-29.6231	-30.0619	-30.6894	-32.8527	-34.8111	-36.1964
		88	-13.281	-16.1346	-18.2711	-19.9784	-21.3749	-22.5258	-23.4725	-24.244	-24.862	-25.3437	-25.7035	-25.9538	-26.1066	-26.1734	-26.1659	-26.0966	-25.9779	-25.8224	-25.6423	-25.4487	-25.25	-25.0504	-24.8486	-24.6396	-24.4177	-24.1797	-23.9271	-23.6661	-23.4053	-23.1531	-22.9238	-22.7659	-22.799	-23.1279	-23.6869	-24.3617	-25.1038	-25.8684	-26.5922	-27.2262	-27.7492	-28.1793	-28.6213	-29.2528	-31.4119	-33.3704	-34.7572
		89	-10.777	-13.6374	-15.7796	-17.4919	-18.8929	-20.0477	-20.9979	-21.7726	-22.3935	-22.878	-23.2402	-23.493	-23.6481	-23.7174	-23.7126	-23.6463	-23.5312	-23.38	-23.205	-23.0169	-22.8238	-22.6294	-22.4319	-22.226	-22.0057	-21.7682	-21.5153	-21.2536	-20.9921	-20.7397	-20.5118	-20.36	-20.4082	-20.7567	-21.3292	-22.0105	-22.7558	-23.5224	-24.2479	-24.8838	-25.4088	-25.8413	-26.2867	-26.923	-29.0838	-31.0436	-32.4323
[truncated: 18 more columns]

## Sheet: Figure 3c
Figure 3c			Cross-section of 2D free energy			Residue-specific structure formation
						1	2	3	4	5	6	7	8	9	10	11	12	13	14	15	16	17	18	19	20	21	22	23	24	25	26	27	28	29	30	31	32	33	34	35	36	37	38	39	40	41	42	43	44
		0	-7.17868		0	0	0	0	0	0	0	0	0	0	0	0	0	0	0	0	0	0	0	0	0	0	0	0	0	0	0	0	0	0	0	0	0	0	0	0	0	0	0	0	0	0	0	0	0
		1	-9.93169		1	-5.8503e-06	-3.17123e-06	-2.90612e-07	-9.83644e-07	-1.77006e-06	-4.85164e-07	-1.82358e-06	-1.08633e-06	3.28023e-08	-4.51741e-07	-1.32191e-06	9.21337e-07	-1.37947e-06	4.03984e-07	5.82772e-07	-3.19849e-07	9.3336e-07	-3.49944e-07	-6.29713e-06	-7.03928e-08	9.85003e-08	-6.78434e-08	-1.65006e-06	-6.36242e-08	4.70698e-07	7.62558e-07	-1.55419e-07	-6.60752e-08	-5.44526e-07	-3.30928e-07	-1.46915e-06	-6.59998e-07	5.2291e-07	4.94802e-07	1.00335e-06	-2.49611e-07	-3.29851e-07	1.69295e-06	-1.10036e-06	-1.67223e-06	-2.83646e-06	7.02211e-07	-4.92219e-07	-1.89528e-07
		2	-12.6643		2	-7.27494e-06	-4.72467e-06	-2.2674e-06	-2.43955e-06	-8.75553e-06	-8.08779e-07	-3.4965e-06	-2.31937e-06	-8.01425e-07	-7.38659e-07	-1.1448e-06	4.98799e-07	-1.57388e-06	-3.61703e-07	4.48877e-07	-8.56702e-07	6.07344e-07	-8.06982e-07	-1.15205e-05	-6.80846e-07	-1.99234e-07	-9.01758e-07	-2.24772e-06	-5.66204e-07	7.78065e-07	-4.70459e-08	-9.05873e-07	-3.72232e-07	-2.35033e-07	-3.40023e-09	-2.54837e-06	-7.36215e-07	9.26848e-07	2.17683e-07	3.30194e-07	-1.31222e-06	-2.22438e-06	-1.04373e-06	-1.54195e-06	-3.9116e-06	-6.79526e-06	-5.73112e-07	-1.30506e-06	-2.42185e-07
		3	-14.7052		3	-3.62695e-06	-5.12497e-06	-2.30012e-06	-3.03816e-06	-4.75951e-06	-2.24159e-07	-4.63437e-06	-9.06853e-07	3.33095e-07	-3.5137e-07	6.25769e-08	1.26445e-06	-2.55337e-07	2.87196e-07	2.47618e-06	-6.79802e-07	1.87492e-06	6.29288e-07	-9.83147e-06	-5.93673e-07	2.89121e-07	1.94682e-07	-1.90179e-06	1.70449e-07	1.58666e-06	4.20939e-07	-5.06635e-07	3.13686e-07	3.09423e-07	1.1984e-06	-3.51286e-06	1.53556e-07	1.4129e-06	1.26227e-06	1.33299e-06	-3.6693e-07	-9.90878e-07	1.53807e-06	-7.75515e-07	-4.65755e-06	-9.4364e-06	1.52313e-07	-1.71178e-07	2.15239e-06
		4	-16.7334		4	-4.3919e-06	-5.02556e-06	-3.50338e-06	-4.36871e-06	-5.57511e-06	-3.47144e-07	-6.40867e-06	-1.28371e-06	4.80538e-07	-2.30604e-07	-6.7308e-07	1.72086e-06	1.85439e-07	6.79161e-07	2.70518e-06	-4.26027e-07	2.37673e-06	1.24963e-06	-8.65495e-06	-1.24006e-06	2.30418e-07	-3.9619e-07	-1.58977e-06	2.73667e-08	1.27579e-06	1.77134e-07	-8.87794e-07	1.89012e-07	1.04452e-06	1.26899e-06	-4.43419e-06	7.67965e-07	2.26633e-06	1.83144e-06	2.03057e-06	2.03693e-07	-2.18533e-07	-5.33834e-07	-6.66211e-07	-5.89649e-06	-1.28563e-05	-6.59431e-07	-7.08302e-07	-5.80063e-08
		5	-18.3496		5	-5.28209e-06	-7.23492e-06	-5.05418e-06	-5.09787e-06	-4.79586e-06	-7.28975e-07	-8.40436e-06	-1.24596e-06	7.50412e-08	-1.84959e-08	1.23626e-07	2.11517e-06	-2.3273e-07	6.54104e-07	4.76338e-07	-3.77486e-07	2.21208e-06	1.17386e-06	-7.7992e-06	-1.63148e-06	8.85623e-07	-2.6505e-07	-1.6254e-06	-1.04002e-07	1.87716e-06	6.16961e-07	-7.2135e-07	4.803e-07	1.22027e-06	1.95801e-06	-5.73407e-06	5.291e-07	2.00228e-06	1.69108e-06	2.92449e-06	3.71969e-08	-1.17858e-06	1.04516e-07	-1.15047e-06	-8.30007e-06	-1.67707e-05	-7.48159e-07	-4.89719e-07	1.11782e-06
		6	-19.961		6	-5.33263e-06	-8.51505e-06	-6.3396e-06	-6.08052e-06	-3.60548e-06	-7.24121e-07	-1.02176e-05	-1.32108e-06	-3.10376e-07	8.78029e-08	4.40937e-07	2.5865e-06	2.14317e-07	1.03361e-06	3.49618e-07	-4.96554e-07	2.51882e-06	1.66341e-06	-7.88553e-06	-1.96012e-06	8.77602e-07	-3.98338e-07	-1.55535e-06	-3.28585e-08	2.17389e-06	5.47725e-07	-8.7225e-07	1.02003e-06	1.36866e-06	2.43588e-06	-6.86581e-06	8.31398e-07	2.36176e-06	1.83394e-06	4.08666e-06	-1.05066e-08	-8.0274e-07	-4.64995e-07	-1.42084e-06	-1.0004e-05	-1.9993e-05	-1.24022e-06	-3.27396e-07	4.92863e-07
		7	-21.2733		7	-8.19901e-06	-1.10877e-05	-2.46524e-06	-7.45092e-06	-7.24671e-06	1.77368e-06	-1.26593e-05	-2.2044e-06	5.1372e-08	2.56383e-07	6.5752e-07	3.24901e-06	3.05138e-07	1.07316e-06	1.35848e-06	-6.68754e-07	3.50571e-06	1.66675e-06	-1.27093e-05	-2.04604e-06	4.02098e-07	-4.56418e-07	-1.67534e-06	-1.91612e-07	2.90674e-06	1.09792e-06	-5.37091e-07	8.26957e-07	1.78823e-06	2.55351e-06	-8.22829e-06	1.00014e-06	2.3034e-06	1.74357e-06	4.31701e-06	2.25422e-07	-1.86816e-06	-2.14363e-06	-1.25086e-06	-1.21073e-05	-2.40385e-05	-6.93457e-07	-9.94466e-07	-2.79622e-09
		8	-22.5825		8	-6.8632e-06	-1.2091e-05	-4.19843e-06	-8.6849e-06	-5.40085e-06	1.71788e-06	-1.41657e-05	-1.46338e-06	-2.71255e-07	1.89892e-07	9.54175e-07	3.06177e-06	7.70615e-07	1.4998e-06	-3.17169e-07	-1.43932e-07	4.00763e-06	1.85528e-06	-9.43727e-06	-2.63203e-06	1.18041e-06	-2.82322e-07	-9.01554e-07	-9.56342e-08	2.66589e-06	7.13594e-07	-1.01336e-06	1.48384e-06	2.4719e-06	3.47737e-06	-9.19236e-06	1.61819e-06	3.24795e-06	2.82099e-06	5.01835e-06	1.45394e-06	-6.60471e-07	-1.21978e-06	-8.10622e-07	-1.33545e-05	-2.76852e-05	-1.70812e-06	-2.00168e-07	1.11872e-06
		9	-23.6601		9	-5.28654e-06	-1.56233e-05	1.76762e-05	-8.67916e-06	-6.40996e-06	1.44926e-05	-1.58458e-05	-3.33566e-07	1.80862e-06	1.15054e-06	1.90128e-06	5.8667e-06	3.54902e-06	3.73704e-06	1.75082e-06	2.24773e-06	6.56996e-06	3.99805e-06	-8.7472e-06	-1.7934e-06	2.58873e-06	1.52616e-06	1.78238e-06	4.95032e-07	4.73651e-06	2.0197e-06	-6.84979e-07	3.0986e-06	3.66809e-06	5.18176e-06	-9.50627e-06	3.28733e-06	4.93866e-06	4.09811e-06	8.00318e-06	2.3913e-06	1.23663e-06	-2.044e-06	-9.24578e-08	-1.41387e-05	-3.14657e-05	-1.28483e-06	1.78503e-07	1.14831e-07
		10	-24.7265		10	-5.95729e-06	-1.6562e-05	1.60755e-05	-9.81337e-06	-3.69455e-06	1.43761e-05	-1.76366e-05	3.7233e-08	1.89734e-06	1.56964e-06	2.71691e-06	6.0338e-06	4.1916e-06	3.75978e-06	2.63339e-06	2.36919e-06	7.20837e-06	3.62633e-06	-8.14586e-06	-2.09434e-06	2.53219e-06	1.03245e-06	2.51374e-06	7.15258e-07	4.99626e-06	1.98384e-06	-5.1173e-07	3.45562e-06	4.44774e-06	5.75599e-06	-1.09187e-05	3.71479e-06	5.06681e-06	4.44024e-06	8.06818e-06	6.83653e-06	3.247e-06	4.90381e-07	3.4924e-06	-1.47732e-05	-3.39766e-05	6.63506e-07	1.94586e-06	5.16452e-06
		11	-25.6104		11	-8.62289e-06	-2.0126e-05	7.65187e-05	-9.19646e-06	-3.53153e-06	4.99037e-05	-1.78354e-05	3.70344e-06	6.57582e-06	5.26937e-06	5.23464e-06	1.43797e-05	1.42689e-05	8.19306e-06	9.78287e-06	1.11385e-05	1.36888e-05	6.74785e-06	-1.20675e-05	5.33235e-07	6.08904e-06	2.13711e-06	1.17752e-05	2.78107e-06	7.97623e-06	3.65909e-06	6.07701e-07	6.85009e-06	7.1798e-06	9.49258e-06	-1.05341e-05	7.30315e-06	7.80902e-06	6.11483e-06	1.03563e-05	7.62629e-06	1.3798e-06	-1.46937e-06	4.05737e-06	-1.58667e-05	-3.84725e-05	-3.8463e-07	1.56418e-06	5.81237e-06
		12	-26.4747		12	-6.0825e-06	-2.13917e-05	7.56688e-05	-9.72797e-06	3.1535e-06	4.96605e-05	-1.91206e-05	3.50824e-06	5.96989e-06	5.12567e-06	6.53002e-06	1.48206e-05	1.41948e-05	8.75547e-06	8.11672e-06	1.08786e-05	1.50512e-05	6.96325e-06	-5.9506e-06	2.53503e-07	5.88792e-06	3.67832e-06	1.1517e-05	2.66823e-06	8.64849e-06	4.06134e-06	5.20881e-07	7.73728e-06	8.67207e-06	1.04505e-05	-1.16634e-05	8.12877e-06	8.50632e-06	7.28207e-06	1.36496e-05	1.96777e-05	1.00304e-05	3.79648e-06	1.54557e-05	-1.37125e-05	-3.96782e-05	5.58474e-06	6.93955e-06	1.35596e-05
		13	-27.1931		13	-8.36253e-06	-2.44896e-05	0.000213779	-3.45695e-06	1.17047e-05	0.000128324	-1.23376e-05	1.16771e-05	1.52287e-05	1.27027e-05	1.42992e-05	4.00439e-05	3.77431e-05	2.02648e-05	2.3585e-05	3.54076e-05	3.06513e-05	1.23719e-05	-5.00159e-07	7.11737e-06	1.32501e-05	7.42613e-06	2.92919e-05	6.56743e-06	1.55531e-05	9.01447e-06	3.73064e-06	1.55207e-05	1.60771e-05	1.86389e-05	-8.71715e-06	1.62959e-05	1.47674e-05	1.20472e-05	2.28809e-05	2.15843e-05	1.18127e-05	3.73813e-06	1.51827e-05	-1.56558e-05	-4.35321e-05	5.29865e-06	7.12134e-06	1.32612e-05
		14	-27.8834		14	-5.35676e-06	-2.34993e-05	0.000215208	-3.20579e-06	1.67025e-05	0.000129358	-1.30599e-05	1.16768e-05	1.51322e-05	1.31175e-05	1.54152e-05	4.09602e-05	3.82694e-05	2.13212e-05	2.56314e-05	3.60544e-05	3.17942e-05	1.44802e-05	5.685e-06	7.42287e-06	1.39003e-05	7.19369e-06	2.99933e-05	6.64396e-06	1.6985e-05	9.06015e-06	4.32289e-06	1.64308e-05	1.73794e-05	2.01273e-05	-9.30116e-06	1.73884e-05	1.67467e-05	1.44028e-05	2.39219e-05	4.61574e-05	2.77381e-05	1.39235e-05	4.02218e-05	-6.61213e-06	-4.33521e-05	1.7479e-05	1.81883e-05	3.32914e-05
		15	-28.4573		15	-9.62414e-06	-1.83082e-05	0.000487502	1.40445e-05	3.34795e-05	0.000283897	9.69318e-06	3.14261e-05	3.3764e-05	2.81297e-05	3.2197e-05	0.000102549	9.17647e-05	4.59318e-05	6.45526e-05	9.37572e-05	6.47352e-05	2.59196e-05	2.56558e-06	1.98062e-05	2.72431e-05	1.46665e-05	6.40065e-05	1.53131e-05	3.08281e-05	1.90468e-05	1.05463e-05	3.25877e-05	3.28789e-05	3.78916e-05	-1.86271e-06	3.40879e-05	2.8386e-05	2.31924e-05	4.30059e-05	5.00599e-05	2.92158e-05	1.19594e-05	4.00836e-05	-8.25072e-06	-4.67949e-05	1.77051e-05	1.75412e-05	2.82503e-05
		16	-28.9942		16	-6.76326e-06	-1.58852e-05	0.000490189	1.35214e-05	3.84712e-05	0.000286029	9.26963e-06	3.33798e-05	3.4237e-05	2.90886e-05	3.398e-05	0.000104381	9.28962e-05	4.66149e-05	6.51722e-05	9.49286e-05	6.6698e-05	2.69225e-05	7.07234e-06	1.98062e-05	2.83698e-05	1.64464e-05	6.49435e-05	1.59932e-05	3.15226e-05	1.97452e-05	1.08736e-05	3.34035e-05	3.41026e-05	3.92275e-05	-2.5794e-06	3.59885e-05	3.06544e-05	2.59034e-05	4.75615e-05	9.53004e-05	5.90725e-05	3.17464e-05	8.92303e-05	1.18106e-05	-4.13573e-05	4.37574e-05	3.96824e-05	6.24628e-05
		17	-29.4399		17	-9.56367e-06	2.13244e-05	0.000985562	5.67246e-05	8.88267e-05	0.000564985	6.77814e-05	7.91121e-05	6.87233e-05	5.89246e-05	7.24274e-05	0.000238274	0.000201798	9.8536e-05	0.000154533	0.000218652	0.000133716	5.38798e-05	2.16541e-05	4.35591e-05	5.42925e-05	3.2003e-05	0.000123741	3.32211e-05	5.99165e-05	3.98631e-05	2.56378e-05	6.5922e-05	6.7758e-05	7.6963e-05	1.51787e-05	6.93016e-05	5.69947e-05	4.68389e-05	8.52599e-05	0.000103937	6.37332e-05	3.16473e-05	9.0014e-05	1.09839e-05	-4.41366e-05	4.36254e-05	3.96134e-05	6.24243e-05
		18	-29.8392		18	-8.33313e-06	2.58198e-05	0.000994504	5.65235e-05	8.91483e-05	0.000570273	6.88121e-05	7.98983e-05	6.91442e-05	5.93649e-05	7.33283e-05	0.000240987	0.000203338	9.90772e-05	0.000155735	0.000220902	0.000135128	5.51665e-05	2.43319e-05	4.32976e-05	5.48712e-05	3.24332e-05	0.000124348	3.34566e-05	6.05563e-05	4.02342e-05	2.58327e-05	6.6662e-05	6.88645e-05	7.82942e-05	1.44474e-05	7.21452e-05	5.96557e-05	4.99457e-05	8.89174e-05	0.000181052	0.00011552	6.78497e-05	0.000175293	4.86343e-05	-3.17578e-05	9.03303e-05	7.83935e-05	0.000118087
		19	-30.1701		19	-2.65759e-06	0.000129419	0.00183562	0.000145718	0.000200548	0.00104366	0.000193772	0.000177341	0.000132754	0.000115669	0.000151468	0.000506383	0.000410525	0.000200684	0.00034068	0.00046273	0.000261845	0.000108695	5.37609e-05	8.28553e-05	0.000100861	6.15551e-05	0.00022098	6.41004e-05	0.000112526	7.76746e-05	5.51491e-05	0.000126812	0.000133666	0.000152563	4.98906e-05	0.000135776	0.000111562	9.21559e-05	0.000162848	0.000196745	0.000127687	6.85262e-05	0.000177542	4.95424e-05	-3.28226e-05	9.18858e-05	7.97627e-05	0.000118546
		20	-30.4448		20	-8.48423e-06	0.000138838	0.00185648	0.000145982	0.000203203	0.001055	0.000197538	0.000176703	0.000132771	0.000115885	0.000153545	0.000512203	0.000414333	0.000202423	0.000338036	0.000466639	0.000264411	0.000110292	5.3465e-05	8.24032e-05	0.000100353	5.94639e-05	0.000221064	6.50735e-05	0.0001129	7.81207e-05	5.46769e-05	0.000127533	0.000135869	0.000153202	4.97989e-05	0.000139964	0.000115695	9.6446e-05	0.000168438	0.000320961	0.000211462	0.000131599	0.000318016	0.00011509	-7.847e-06	0.000171939	0.000145627	0.000208454
		21	-30.6722		21	4.41239e-07	0.000363852	0.00321567	0.000314881	0.000430762	0.00181873	0.000437349	0.000365076	0.000247735	0.000219378	0.000304114	0.00100407	0.000786653	0.000391687	0.000691124	0.000906612	0.000492711	0.000211681	0.000103771	0.000144036	0.00017532	0.000106135	0.000370031	0.000117111	0.000201107	0.000144768	0.000108395	0.000237183	0.000256185	0.000289707	0.000116151	0.000254958	0.000210619	0.000174647	0.000295251	0.000346968	0.000228788	0.000134842	0.000321543	0.000118179	-5.25189e-06	0.000174216	0.000147207	0.000207611
		22	-30.8331		22	-7.59942e-07	0.000386438	0.00325804	0.00031716	0.000424145	0.00184147	0.000447918	0.000365003	0.000247974	0.000219944	0.000306597	0.00101413	0.000793007	0.000392879	0.00069286	0.000915101	0.000495272	0.000212191	9.69242e-05	0.000144104	0.000175113	0.000105819	0.000369396	0.000117257	0.00020192	0.000145401	0.000109054	0.000238433	0.000258989	0.000292911	0.000117606	0.000263014	0.000218058	0.000183063	0.000308062	0.000537956	0.000370426	0.00024009	0.000542441	0.000227426	4.12308e-05	0.000304602	0.000253868	0.000345242
		23	-30.9674		23	1.23133e-05	0.000824167	0.00536361	0.000616569	0.00085227	0.00302685	0.000875639	0.000715039	0.000452973	0.000408772	0.000587169	0.00187422	0.00143471	0.000733072	0.00133134	0.00167506	0.000889365	0.000394479	0.000172307	0.000236584	0.000289454	0.00017883	0.000590706	0.000200645	0.000348662	0.000261512	0.000206277	0.000430126	0.000478421	0.000537914	0.000237467	0.000468012	0.000390555	0.000327832	0.000532585	0.000584412	0.000396998	0.000244294	0.000548902	0.000233289	4.76544e-05	0.000308621	0.00025737	0.000346775
		24	-31.0243		24	1.93418e-05	0.000868574	0.00544403	0.000622366	0.000857695	0.00307158	0.000897668	0.000719059	0.000454875	0.00041081	0.00059185	0.00189475	0.00144701	0.000736079	0.00133885	0.00169232	0.000895262	0.000398247	0.000179472	0.000238286	0.000292016	0.00017972	0.000592676	0.000203073	0.000352231	0.000264158	0.000208813	0.000433824	0.000484195	0.000546184	0.000241857	0.000484217	0.000405177	0.000342213	0.0005587	0.000868252	0.00062248	0.000419767	0.000884044	0.000411247	0.0001302	0.000516156	0.000427216	0.000551723
		25	-31.0757		25	4.86196e-05	0.0016496	0.00858244	0.00112295	0.00162167	0.00484571	0.00161854	0.00133948	0.000818779	0.000750554	0.00109473	0.00332699	0.0025055	0.00131885	0.00244215	0.00294475	0.00154794	0.000715812	0.000305778	0.00037036	0.000461348	0.000290881	0.000906031	0.000331954	0.000590535	0.000461792	0.000380894	0.000764131	0.000870625	0.000974747	0.000451767	0.000839168	0.000710862	0.000601437	0.000944641	0.00094672	0.00066239	0.000425493	0.00089594	0.000421296	0.000142845	0.000521264	0.000431521	0.000551697
		26	-31.0551		26	0.000103772	0.00294284	0.0130814	0.0019197	0.00293336	0.00740733	0.00277372	0.00239937	0.00145677	0.00135216	0.00196564	0.00560733	0.00418454	0.00227825	0.00426111	0.0049143	0.00258221	0.00124389	0.00051702	0.000553315	0.000701572	0.000453896	0.00133736	0.000524516	0.000971549	0.000792269	0.000678775	0.00132006	0.00152752	0.00169907	0.000804672	0.0014294	0.001226	0.0010452	0.00157639	0.00106532	0.000717368	0.000433037	0.000914801	0.000439256	0.000166093	0.000530198	0.000439039	0.000552542
		27	-30.9753		27	0.000204308	0.00494402	0.0192383	0.00311587	0.00505625	0.0109497	0.00453397	0.00413376	0.00254508	0.00238695	0.00341229	0.00906168	0.00672966	0.00377769	0.00711674	0.00785424	0.00414123	0.00207629	0.000862077	0.000793431	0.00102643	0.000686285	0.00190794	0.00080427	0.00156391	0.00133138	0.00117509	0.00222393	0.00260352	0.00287624	0.00137677	0.00237492	0.00206397	0.00177691	0.00257845	0.00124078	0.000789275	0.000447378	0.000942767	0.000467634	0.000206489	0.00054616	0.000449768	0.000555608
		28	-30.8524		28	0.000360537	0.00780787	0.0271515	0.0047882	0.00825009	0.0155709	0.00705901	0.00681189	0.00431726	0.00408113	0.00569154	0.0139772	0.0103623	0.00597414	0.0112996	0.0119639	0.00633684	0.00329751	0.0013798	0.00108923	0.0014377	0.000996038	0.00262212	0.00119292	0.00245285	0.0021703	0.00195582	0.00361809	0.00426549	0.00468529	0.00225362	0.00381295	0.00334779	0.00291656	0.00409465	0.00149364	0.000886222	0.000466563	0.000985467	0.000513829	0.000272795	0.000570466	0.000468187	0.000560307
		29	-30.7071		29	0.000583581	0.0115192	0.0364397	0.0069135	0.0126376	0.0211129	0.0104019	0.0106443	0.00700097	0.00665369	0.009022	0.0204013	0.0151356	0.00890964	0.016897	0.0172075	0.0091452	0.00492386	0.00210569	0.00142132	0.00191348	0.00138292	0.0034511	0.00170249	0.00370602	0.00338296	0.00308525	0.00559947	0.00661993	0.00723756	0.00348905	0.00582022	0.00515076	0.0045457	0.00622318	0.00183292	0.00100788	0.000496734	0.00104434	0.000584351	0.000373411	0.000606767	0.000494721	0.000567655
		30	-30.5626		30	0.000857861	0.0157225	0.0459937	0.00928525	0.0179723	0.0269984	0.0143708	0.015594	0.0106753	0.010169	0.0134072	0.0278602	0.020725	0.0123694	0.0235185	0.0230996	0.0122828	0.0068052	0.00299413	0.00174625	0.00239868	0.00182339	0.00431665	0.00231456	0.00530326	0.00494482	0.00452342	0.00808931	0.00955844	0.01041	0.00502495	0.00828892	0.00737264	0.00659591	0.00887171	0.00224287	0.0011455	0.000535014	0.00112148	0.000679024	0.000517292	0.000657348	0.000531665	0.000574004
		31	-30.4409		31	0.00113798	0.0197238	0.054204	0.0115339	0.0235976	0.0323231	0.0184842	0.0212296	0.0151088	0.0143839	0.0184805	0.0352997	0.0263689	0.0158325	0.0302144	0.028699	0.0151985	0.00860711	0.00391847	0.00201068	0.00282132	0.00227973	0.00510803	0.00296732	0.00707145	0.00666085	0.00606169	0.0107232	0.0126267	0.0137072	0.00662643	0.010824	0.00965614	0.00875449	0.0116503	0.00266402	0.00128547	0.000582185	0.00121196	0.000798153	0.000699026	0.000722671	0.000578471	0.000587668
		32	-30.3543		32	0.00136977	0.022824	0.059906	0.0133253	0.0287457	0.036355	0.0221818	0.026866	0.0197847	0.0187703	0.0235817	0.0415594	0.0312132	0.0187062	0.0358904	0.0330805	0.0173512	0.00995646	0.00466345	0.00218188	0.00313097	0.00269939	0.00573962	0.00356959	0.00869608	0.00818887	0.00736938	0.0129417	0.0151506	0.0164005	0.00794882	0.0128606	0.0114854	0.0105457	0.0139673	0.00301061	0.00139204	0.000630411	0.00130003	0.000927364	0.00089914	0.000792842	0.000630813	0.000598163
		33	-30.3014		33	0.00151988	0.0248339	0.0632552	0.014611	0.0330816	0.0390695	0.0251875	0.0319721	0.0241909	0.0228213	0.028146	0.04614	0.0348703	0.020727	0.0400534	0.0359643	0.0185949	0.010707	0.00513663	0.00227426	0.00334021	0.00306253	0.00619673	0.00404939	0.0099054	0.00924092	0.00819112	0.0143218	0.0166365	0.0179654	0.00874444	0.014005	0.0125012	0.011611	0.0153737	0.00321994	0.00145393	0.000673348	0.0013767	0.00104683	0.00109216	0.000861606	0.000680219	0.000610351
		34	-30.2703		34	0.00160756	0.0261253	0.0654458	0.0155981	0.0367814	0.041046	0.0276032	0.0363999	0.0280547	0.0262825	0.031958	0.0493593	0.0375452	0.0220663	0.0429652	0.0377772	0.0192226	0.0110104	0.00534768	0.0023365	0.00349825	0.00337692	0.00653623	0.00438996	0.0106024	0.00974151	0.00849851	0.0148114	0.0170461	0.0183708	0.00900681	0.0142546	0.0127044	0.0119139	0.0158241	0.0032902	0.00147272	0.000706978	0.00143512	0.0011532	0.00126745	0.000922365	0.000725935	0.000621414
		35	-30.2459		35	0.00165951	0.0272432	0.0676616	0.0165217	0.0401365	0.0429017	0.0296655	0.0401841	0.0312996	0.0291126	0.0350473	0.0518228	0.0396596	0.023066	0.045184	0.0391376	0.0196595	0.0111568	0.00543617	0.00241606	0.00365827	0.00364939	0.00681867	0.00462112	0.010874	0.0098092	0.00845377	0.0146656	0.016702	0.0179733	0.00891857	0.0138987	0.0123567	0.01167	0.015574	0.00326373	0.00146512	0.000738249	0.00148057	0.00124406	0.00141803	0.000975113	0.000763769	0.000627549
		36	-30.2158		36	0.00172905	0.0285356	0.070429	0.017474	0.0432099	0.0449123	0.0315012	0.0433163	0.0338722	0.0313134	0.037458	0.0539251	0.0414726	0.0239667	0.0470868	0.0404231	0.020184	0.0113764	0.00554927	0.00255469	0.00385884	0.0038999	0.0071058	0.00480856	0.0109089	0.00965802	0.0083084	0.014267	0.0160489	0.0172536	0.008736	0.0133117	0.0117913	0.0111815	0.0149998	0.00319769	0.00144497	0.000764109	0.00151646	0.00132139	0.0015494	0.00102276	0.000799954	0.000636348
		37	-30.171		37	0.00182388	0.0300591	0.0736506	0.0184026	0.0458137	0.047017	0.0330886	0.0456909	0.0357089	0.0328599	0.0391817	0.0557576	0.0430328	0.0248359	0.0487518	0.0417104	0.0208714	0.0117578	0.00574744	0.00281958	0.00414921	0.00418961	0.00750198	0.00507406	0.0109742	0.00954698	0.00836131	0.0140269	0.0155165	0.016673	0.0087434	0.012835	0.0113012	0.0107194	0.0144332	0.00313794	0.00143088	0.000785576	0.00154828	0.00138854	0.00166377	0.00106319	0.000829887	0.00064553
		38	-30.1062		38	0.00193681	0.0316614	0.0769282	0.0192096	0.0477468	0.049005	0.0343427	0.0472365	0.0367953	0.0337656	0.040232	0.0572799	0.0442913	0.0256457	0.050151	0.0429361	0.0216721	0.0123002	0.00607664	0.00338965	0.00468404	0.00468785	0.00827442	0.00567414	0.0114809	0.00981986	0.00902368	0.0144536	0.0155547	0.0166931	0.00930342	0.0128033	0.0111461	0.0105208	0.0141487	0.00313082	0.00143629	0.000809137	0.00157824	0.00144492	0.00175715	0.00109702	0.000854076	0.000650601
		39	-30.0185		39	0.00205246	0.0331	0.0798267	0.0198304	0.0489605	0.0506651	0.0352075	0.0480224	0.0372391	0.0341375	0.0407247	0.058494	0.045257	0.026373	0.051276	0.0440466	0.0225104	0.0129396	0.00648686	0.00469883	0.00582448	0.00581539	0.0100459	0.0071422	0.0131571	0.0110232	0.010986	0.0163219	0.0167679	0.0179158	0.0110063	0.0136434	0.0116294	0.0108526	0.0144225	0.00322922	0.00146767	0.0008191	0.00160594	0.00148376	0.00181845	0.00111862	0.000870336	0.000654438
		40	-29.9081		40	0.00215262	0.0340899	0.0819173	0.0202554	0.0496138	0.0518161	0.0356754	0.0482936	0.0372862	0.0342017	0.0408975	0.0594951	0.0460207	0.0270443	0.0522454	0.0450446	0.0233513	0.0136218	0.00700937	0.00768683	0.00836709	0.00844693	0.0141141	0.0105492	0.0173603	0.01414	0.0155072	0.0210073	0.0201975	0.0213453	0.0149244	0.0161126	0.013275	0.0121766	0.0156839	0.00352249	0.00155145	0.000830748	0.00162991	0.00149527	0.00182475	0.00112394	0.000874471	0.000655183
		41	-29.7786		41	0.0021872	0.0342539	0.0825991	0.0205079	0.0500171	0.0521979	0.0357186	0.0484043	0.0372593	0.0342374	0.0410495	0.0603829	0.0467094	0.0277203	0.0532202	0.0459329	0.0241825	0.0143072	0.00757985	0.0141709	0.0138252	0.0142295	0.0229131	0.0178716	0.0265391	0.020905	0.0248378	0.0309496	0.0277153	0.0287727	0.0229886	0.0216209	0.0170976	0.0154224	0.0187931	0.0042123	0.00173847	0.000829862	0.0016512	0.0014554	0.0017327	0.00109516	0.00085284	0.000649946
		42	-29.6381		42	0.00210589	0.0330294	0.0808282	0.0205789	0.050497	0.0513059	0.0351821	0.0486691	0.0374566	0.034494	0.041429	0.0610869	0.0473436	0.0284319	0.0542761	0.0465777	0.0249808	0.0149642	0.00818879	0.0272638	0.0247419	0.0259071	0.0405076	0.0324097	0.0447001	0.0341378	0.0426549	0.050133	0.0424291	0.04318	0.0384014	0.0326399	0.0248916	0.0223468	0.0254825	0.00570994	0.00212723	0.000814035	0.00167411	0.00132905	0.00146978	0.00100829	0.000788054	0.000634175
		43	-29.4989		43	0.00184347	0.0296173	0.0749692	0.0203622	0.0511984	0.0482789	0.0336834	0.0491845	0.0380069	0.0350569	0.0420752	0.0611644	0.0476829	0.0290876	0.055214	0.0465622	0.0256562	0.0155533	0.00884116	0.0515303	0.044714	0.0473228	0.0726256	0.0588612	0.0774255	0.0577342	0.0741259	0.0841254	0.0687187	0.0687789	0.0657895	0.0528766	0.0393093	0.0357014	0.0386972	0.00876845	0.00289722	0.000781977	0.00171735	0.00107292	0.000938874	0.000831395	0.000655361	0.000600217
		44	-29.3771		44	0.00133555	0.0231492	0.0631175	0.0196208	0.0518815	0.0420422	0.030627	0.049638	0.0387054	0.0357019	0.0426615	0.0597145	0.0471314	0.0293991	0.0554252	0.0451479	0.0260263	0.0160168	0.00957199	0.0923027	0.0776008	0.0825345	0.125421	0.102423	0.130623	0.0957687	0.12493	0.138908	0.111266	0.110079	0.110541	0.0867168	0.0633295	0.0587964	0.0623335	0.0145597	0.00431066	0.000742258	0.00182256	0.000651913	4.72151e-05	0.000535473	0.000432279	0.000544447
		45	-29.2888		45	0.000555793	0.0131558	0.044127	0.0180518	0.0518259	0.0318503	0.0254468	0.0492609	0.0389457	0.0358457	0.0424695	0.0556287	0.0448734	0.0289166	0.0539754	0.0415125	0.0258725	0.0162914	0.0104178	0.153627	0.125574	0.13368	0.202378	0.166391	0.207476	0.150343	0.198703	0.217931	0.172696	0.169641	0.176819	0.137491	0.0989112	0.0942117	0.100001	0.0245937	0.00666989	0.000722111	0.00207221	7.51165e-05	-0.00123333	0.000113036	0.000109823	0.000461812
		46	-29.2458		46	-0.000437709	0.000194114	0.018969	0.0154923	0.0501668	0.0180758	0.0180783	0.0471765	0.0379657	0.0347907	0.0407175	0.0483103	0.040366	0.0272812	0.0501319	0.035326	0.0251131	0.0163752	0.0114566	0.23506	0.186612	0.198317	0.300295	0.248794	0.304516	0.218868	0.293406	0.318166	0.250548	0.245224	0.264407	0.20483	0.145236	0.141984	0.153055	0.0402725	0.0102271	0.000787513	0.00261166	-0.000565278	-0.00279832	-0.000392841	-0.000282383	0.000359644
		47	-29.2494		47	-0.00151231	-0.0139785	-0.00882963	0.012151	0.0465586	0.00256094	0.00932009	0.0430865	0.0354001	0.0322369	0.0371658	0.0384364	0.03394	0.0245775	0.0440666	0.0272941	0.0240048	0.0164195	0.0127875	0.329193	0.253528	0.26852	0.407585	0.340535	0.41009	0.293058	0.399082	0.42818	0.335963	0.32857	0.36605	0.282759	0.197759	0.198309	0.218827	0.0618961	0.0150074	0.00101976	0.00361068	-0.00110793	-0.0044172	-0.000894657	-0.000685391	0.000250121
		48	-29.2867		48	-0.0024969	-0.0271196	-0.0346647	0.00860131	0.0416219	-0.0121169	0.000597807	0.0376726	0.031668	0.0286235	0.0324574	0.0279057	0.0268702	0.0214443	0.0370553	0.0190224	0.0231971	0.0167812	0.014589	0.423231	0.316687	0.333958	0.508533	0.428322	0.508663	0.362019	0.500692	0.531984	0.416767	0.408199	0.468567	0.361118	0.249541	0.256303	0.290625	0.0877816	0.0206685	0.0014703	0.00514182	-0.00140804	-0.00583732	-0.00129734	-0.00103229	0.000149009
		49	-29.3347		49	-0.00327808	-0.0376298	-0.0551927	0.00546675	0.0365446	-0.0239697	-0.00679808	0.0321655	0.0276895	0.0248386	0.027717	0.0187968	0.0206793	0.0187444	0.0307808	0.0121625	0.0235216	0.0179388	0.0171222	0.504999	0.368902	0.387098	0.591204	0.501356	0.588674	0.417748	0.585471	0.617038	0.483449	0.474914	0.558688	0.430281	0.294456	0.308965	0.36027	0.114717	0.026576	0.0021156	0.00708798	-0.00142721	-0.00691393	-0.00155621	-0.00128574	6.82904e-05
		50	-29.3685		50	-0.00382587	-0.0450001	-0.0692739	0.00312905	0.0323413	-0.0322278	-0.0122305	0.0275886	0.0242864	0.0216595	0.023885	0.0124508	0.016443	0.0171753	0.0265207	0.00775422	0.0257417	0.0203733	0.0207354	0.568049	0.407852	0.425617	0.651543	0.555476	0.646455	0.457809	0.648041	0.678845	0.532465	0.524946	0.628704	0.484879	0.329375	0.351825	0.421194	0.139467	0.0320773	0.00286783	0.00919466	-0.00123105	-0.00764049	-0.00168062	-0.0014468	9.10903e-06
		51	-29.3695		51	-0.00416031	-0.0494373	-0.0772287	0.00170313	0.0295148	-0.0369869	-0.0156241	0.0244442	0.0218944	0.0195044	0.0214624	0.00945084	0.0147114	0.0171987	0.0250052	0.00627522	0.0304794	0.0245267	0.0259306	0.611646	0.434708	0.450816	0.691248	0.591828	0.683985	0.48368	0.689299	0.719049	0.564783	0.558754	0.677046	0.523669	0.353825	0.383205	0.469471	0.15976	0.0366933	0.00362243	0.0111872	-0.000925233	-0.00808403	-0.00170934	-0.0015346	-3.07555e-05
		52	-29.3743		52	-0.00422858	-0.0504247	-0.0793425	0.0011925	0.0282728	-0.0383159	-0.0165808	0.0231984	0.0209217	0.0186016	0.0203725	0.00781249	0.0134242	0.0163984	0.023535	0.0049957	0.0295792	0.0239489	0.025484	0.616703	0.43749	0.453893	0.696079	0.596422	0.689028	0.487313	0.695628	0.725293	0.570487	0.5655	0.685482	0.536053	0.362649	0.39209	0.488275	0.178451	0.0481773	0.00693424	0.0185232	0.00217206	-0.00738957	-0.000316773	-0.000868971	0.000227801
		53	-29.3383		53	-0.00438194	-0.052282	-0.0818348	0.000654636	0.0269267	-0.0399177	-0.0180763	0.0215965	0.0196628	0.0176025	0.0195339	0.0083797	0.0144648	0.0183232	0.0251565	0.00668104	0.0372617	0.0301615	0.0327668	0.642779	0.45437	0.468021	0.718497	0.617836	0.70973	0.501422	0.718579	0.747278	0.588383	0.584876	0.713685	0.560128	0.377606	0.411923	0.5222	0.194338	0.052664	0.00802078	0.0210311	0.00284801	-0.00752658	-0.000106624	-0.000831585	0.000202343
		54	-29.262		54	-0.00437691	-0.051916	-0.0796441	0.000944317	0.0270491	-0.0387835	-0.017862	0.0215441	0.019583	0.0178491	0.0204475	0.0129463	0.0187493	0.0226987	0.0305727	0.0120203	0.0485172	0.0390037	0.043109	0.653979	0.463427	0.473327	0.727086	0.627482	0.717162	0.506287	0.726893	0.754805	0.5945	0.592025	0.724396	0.570124	0.383583	0.420518	0.539883	0.203034	0.0553215	0.00879824	0.0227046	0.00333244	-0.00754443	7.3427e-05	-0.000782559	0.0001912
		55	-29.157		55	-0.0042393	-0.049645	-0.0736191	0.00196484	0.0285499	-0.0353745	-0.0161219	0.0230103	0.0207188	0.019443	0.0233068	0.0220073	0.0267759	0.03007	0.0404699	0.021524	0.0636451	0.0508591	0.057351	0.653044	0.466327	0.471632	0.724697	0.627965	0.714151	0.50388	0.723675	0.750927	0.591048	0.58893	0.720729	0.567639	0.381675	0.418858	0.541263	0.204299	0.0559939	0.00916394	0.0233546	0.00354539	-0.0074945	0.000182099	-0.000742635	0.00019142
		56	-29.0412		56	-0.00400848	-0.0460739	-0.065283	0.00352547	0.0312673	-0.0305057	-0.0131898	0.0259508	0.0231545	0.022535	0.0283156	0.0356815	0.0387066	0.0406709	0.0551801	0.0352518	0.0822064	0.0655914	0.0757283	0.644083	0.465151	0.465348	0.715145	0.622658	0.704434	0.496816	0.713235	0.739802	0.581236	0.578751	0.707758	0.555913	0.373955	0.409329	0.5287	0.199031	0.054824	0.00908108	0.0229573	0.00345873	-0.00742399	0.000193321	-0.000726203	0.000198578
		57	-28.9343		57	-0.00375001	-0.0422575	-0.056998	0.00530129	0.0349127	-0.0254416	-0.00964517	0.0302388	0.0269607	0.0272163	0.0354449	0.052849	0.0536411	0.0537595	0.0737911	0.0519615	0.10233	0.0819025	0.0969119	0.633098	0.462781	0.457967	0.703931	0.616211	0.693361	0.488859	0.701791	0.727467	0.569919	0.56651	0.693074	0.540657	0.364022	0.396394	0.508305	0.189882	0.052443	0.00863187	0.0217725	0.00312503	-0.00738459	0.000107308	-0.000743208	0.000210699
		58	-28.8516		58	-0.00355551	-0.0393864	-0.0511074	0.00694088	0.0390964	-0.0214477	-0.00614525	0.0356535	0.032088	0.03333	0.0441512	0.0707283	0.069252	0.0672621	0.0935712	0.0687455	0.120677	0.0971691	0.117577	0.626058	0.462006	0.453055	0.696611	0.613055	0.686302	0.483827	0.695727	0.720137	0.562265	0.557742	0.684482	0.528603	0.356114	0.385469	0.488644	0.180723	0.04988	0.00802432	0.0203288	0.0026808	-0.00741398	-4.20711e-05	-0.000789362	0.000218214
		59	-28.7991		59	-0.00347449	-0.0380795	-0.0484894	0.00828079	0.0435689	-0.0190141	-0.00304055	0.0419722	0.0383044	0.0403746	0.0533887	0.0858358	0.0825939	0.078489	0.11082	0.0820966	0.133804	0.108471	0.13372	0.625377	0.463736	0.45213	0.695484	0.614699	0.685501	0.483413	0.698388	0.720932	0.561042	0.555641	0.68621	0.524182	0.35298	0.380242	0.476523	0.174778	0.0480741	0.00750416	0.0191771	0.00228952	-0.00751485	-0.000198229	-0.000850105	0.000218375
		60	-28.7738		60	-0.00349516	-0.038041	-0.048098	0.00945134	0.0483992	-0.017602	-0.000200076	0.049035	0.0452093	0.0476274	0.0620269	0.0958294	0.0916521	0.0855926	0.122756	0.0898325	0.140063	0.114215	0.142844	0.628189	0.466183	0.453532	0.697892	0.618676	0.688646	0.486216	0.70886	0.728519	0.565395	0.559664	0.697533	0.527632	0.354652	0.380984	0.47368	0.173061	0.0473989	0.00721354	0.0186031	0.00204892	-0.00765611	-0.000317262	-0.000906671	0.000213262
		61	-28.7683		61	-0.00356285	-0.0384531	-0.0480575	0.010739	0.0538704	-0.0162378	0.00271307	0.0566191	0.0522751	0.0543681	0.0692532	0.100402	0.096098	0.0883458	0.128666	0.0919682	0.140163	0.114758	0.145024	0.628016	0.465866	0.453461	0.697908	0.620363	0.690737	0.489069	0.723953	0.739089	0.57234	0.566977	0.714967	0.536263	0.359265	0.385436	0.477437	0.174591	0.0476581	0.00716287	0.0185698	0.00196401	-0.00780716	-0.000384634	-0.000950817	0.000203496
		62	-28.7783		62	-0.00361975	-0.0386726	-0.047158	0.0123253	0.0600806	-0.01438	0.00575755	0.0641471	0.0587773	0.0598981	0.0745068	0.100424	0.0966025	0.0875795	0.129283	0.0897867	0.135919	0.111498	0.141919	0.618319	0.45941	0.448136	0.689762	0.616135	0.6876	0.489381	0.740964	0.749356	0.578931	0.574664	0.735359	0.546448	0.364253	0.390415	0.483122	0.177522	0.0483656	0.00727773	0.0188528	0.00197338	-0.00795583	-0.000414127	-0.000982945	0.000191752
		63	-28.8095		63	-0.00366503	-0.038744	-0.0459721	0.0139666	0.0661469	-0.0126203	0.00823719	0.0701474	0.0634272	0.0631616	0.0768406	0.096173	0.0933595	0.0838746	0.124992	0.0840618	0.128301	0.105327	0.134815	0.596653	0.445483	0.436175	0.671607	0.606399	0.67913	0.487001	0.758938	0.758349	0.582867	0.580087	0.757222	0.553933	0.365793	0.391282	0.484252	0.17937	0.0488433	0.0074292	0.0191201	0.00196555	-0.00811915	-0.000442632	-0.00101646	0.0001806
		64	-28.883		64	-0.00373372	-0.0396445	-0.0474763	0.0146973	0.0693242	-0.0131005	0.00837731	0.071679	0.0639249	0.0622552	0.0742627	0.0860879	0.0850139	0.0765736	0.114415	0.0738838	0.116159	0.0955531	0.12322	0.569416	0.427416	0.42149	0.64982	0.597596	0.671415	0.485213	0.778141	0.767861	0.582652	0.580041	0.77979	0.554304	0.35849	0.380454	0.470344	0.176134	0.0480221	0.0074143	0.0188842	0.00177375	-0.00833385	-0.000521113	-0.00107101	0.000168437
		65	-29.033		65	-0.0039042	-0.0429815	-0.0560434	0.0130139	0.0654571	-0.0187809	0.00390197	0.0651375	0.0576267	0.0550387	0.064476	0.0678622	0.0695221	0.0642845	0.0952828	0.0575382	0.0972153	0.0805635	0.105458	0.553871	0.415062	0.414802	0.640587	0.600474	0.675432	0.489938	0.798603	0.781659	0.580613	0.573904	0.801567	0.547593	0.341928	0.354522	0.432071	0.163945	0.0448117	0.00698886	0.0175862	0.00121639	-0.00862816	-0.000708208	-0.00116503	0.000162791
		66	-29.2904		66	-0.00424754	-0.049573	-0.0732291	0.0082269	0.0527226	-0.0305421	-0.00569108	0.0498697	0.0443988	0.041701	0.0478707	0.0423887	0.0475484	0.0473881	0.0684035	0.035765	0.0719627	0.060724	0.0819137	0.568791	0.419824	0.42727	0.659773	0.62176	0.698842	0.505287	0.81913	0.80245	0.585609	0.570854	0.821654	0.544478	0.329894	0.330786	0.384917	0.148004	0.0403338	0.00625267	0.0154979	0.000406389	-0.00895989	-0.000984371	-0.00129186	0.000158965
		67	-29.65		67	-0.00470204	-0.0577343	-0.0938073	0.00192846	0.035618	-0.0446194	-0.0171929	0.0312779	0.0288564	0.026658	0.0296565	0.0163812	0.0248845	0.0300473	0.0406886	0.0139802	0.0466104	0.0407795	0.0581147	0.614073	0.441885	0.456728	0.703507	0.654934	0.735411	0.527633	0.837205	0.827247	0.603914	0.583111	0.841112	0.558507	0.338697	0.336485	0.371775	0.144526	0.0389282	0.00604723	0.0145806	2.68711e-05	-0.00916638	-0.00113372	-0.00137002	0.00015147
		68	-30.0492		68	-0.00511435	-0.0645897	-0.110338	-0.00336738	0.0211579	-0.055892	-0.0264185	0.0162983	0.016553	0.0149585	0.0156449	-0.00304635	0.00783761	0.0169622	0.0197819	-0.00206875	0.0281916	0.0262867	0.0407618	0.667669	0.468692	0.488216	0.749887	0.685841	0.769802	0.548236	0.850553	0.848952	0.628974	0.60812	0.859668	0.587752	0.364704	0.371624	0.408532	0.160144	0.0428113	0.0070062	0.0162551	0.00055038	-0.00913445	-0.000974331	-0.00132941	0.000139232
		69	-30.4061		69	-0.00541711	-0.0689979	-0.12039	-0.00672298	0.0119308	-0.0627551	-0.0321089	0.0070132	0.00900332	0.00784228	0.00716114	-0.0146167	-0.00233591	0.0091271	0.00724047	-0.0113327	0.0184309	0.0186945	0.0315899	0.710884	0.490407	0.511563	0.784285	0.707569	0.793899	0.562543	0.859129	0.86397	0.650935	0.634099	0.875379	0.619673	0.392999	0.414711	0.470422	0.185669	0.0497358	0.00878828	0.0197265	0.00169027	-0.00893505	-0.00058583	-0.00120091	0.000126658
		70	-30.6683		70	-0.00559216	-0.0713837	-0.125264	-0.0085194	0.00689509	-0.066152	-0.0351051	0.00202406	0.00496855	0.00406071	0.00267286	-0.0204751	-0.0073943	0.00525089	0.000896872	-0.0153867	0.0159829	0.0168791	0.0291215	0.74	0.505706	0.526123	0.805874	0.721456	0.808595	0.571184	0.864293	0.873121	0.666076	0.654038	0.887186	0.645915	0.41489	0.450331	0.530791	0.210769	0.0568429	0.0107819	0.0235946	0.00296842	-0.00867685	-0.000123039	-0.0010408	0.00011472
		71	-30.8212		71	-0.00568283	-0.072377	-0.12645	-0.00929467	0.00449022	-0.0671545	-0.0363834	-0.000335215	0.00306081	0.00230972	0.000643728	-0.0223414	-0.0086864	0.00436245	-0.00105401	-0.0151796	0.0200651	0.0200494	0.0324554	0.758559	0.516936	0.534647	0.818709	0.730953	0.817211	0.576137	0.867341	0.878326	0.674887	0.66657	0.895134	0.663933	0.428632	0.473744	0.576386	0.230115	0.0625595	0.012571	0.0269329	0.00407323	-0.00843801	0.000298889	-0.000891611	0.000106873
		72	-30.8782		72	-0.00571224	-0.0722791	-0.124586	-0.00933683	0.00378632	-0.0662608	-0.0364502	-0.00103347	0.00250647	0.00198297	0.000422393	-0.0201521	-0.0057986	0.00690452	0.00154973	-0.00983228	0.0316188	0.0288811	0.0428216	0.771069	0.526831	0.539764	0.826651	0.739003	0.822469	0.578997	0.869136	0.881075	0.678839	0.672524	0.899649	0.673652	0.435054	0.48523	0.602776	0.241741	0.0662138	0.013912	0.0292419	0.00483945	-0.00826069	0.000617469	-0.000778297	0.000105572
		73	-30.8725		73	-0.00567726	-0.0711026	-0.119939	-0.008736	0.00441117	-0.0636853	-0.0354679	-0.000447857	0.00320644	0.00341312	0.00242412	-0.0113308	0.00439958	0.0154953	0.0117831	0.00411406	0.0538416	0.0462505	0.0645631	0.781501	0.537938	0.543407	0.8326	0.747987	0.826269	0.58084	0.870236	0.882368	0.679289	0.67326	0.901283	0.675892	0.435549	0.48677	0.610124	0.245471	0.067626	0.0146589	0.030293	0.00519265	-0.0081676	0.000794014	-0.000716167	0.000105361
		74	-30.8468		74	-0.00558298	-0.0689202	-0.113419	-0.00757994	0.00621352	-0.0599387	-0.0335503	0.00147146	0.00607148	0.00841067	0.00855375	0.0103613	0.0289225	0.035646	0.0367715	0.0336597	0.0931112	0.0781622	0.106093	0.793244	0.552911	0.546908	0.838675	0.760153	0.829918	0.582377	0.871035	0.882939	0.677495	0.670428	0.900805	0.672383	0.431846	0.481316	0.602363	0.242719	0.0670943	0.0148045	0.030163	0.00515528	-0.00816172	0.000816083	-0.000710842	0.000106349
		75	-30.839		75	-0.00543554	-0.0662826	-0.107138	-0.006161	0.00889981	-0.0560352	-0.0308242	0.0054854	0.0138619	0.0212177	0.0229803	0.0545372	0.0776151	0.0746891	0.087239	0.0885585	0.158288	0.132595	0.177759	0.808599	0.574331	0.550893	0.846065	0.777542	0.834108	0.583964	0.871785	0.883328	0.674646	0.665852	0.899206	0.665679	0.425991	0.472394	0.586325	0.236261	0.0653852	0.0145324	0.0292784	0.00486214	-0.00821705	0.000722056	-0.000746785	0.000109816
		76	-30.8701		76	-0.00528783	-0.0641156	-0.103308	-0.00492046	0.0119721	-0.0524145	-0.0266205	0.0140854	0.0325007	0.04977	0.0526384	0.129562	0.158001	0.137934	0.17303	0.176352	0.255376	0.213841	0.284044	0.827837	0.603222	0.555205	0.854713	0.800938	0.838806	0.585581	0.872538	0.883726	0.671385	0.660792	0.89728	0.657724	0.419416	0.462618	0.568088	0.228702	0.0632872	0.0140886	0.0281399	0.00447784	-0.0082968	0.000573682	-0.000802311	0.000111514
		77	-30.9451		77	-0.0051631	-0.0629581	-0.102434	-0.00406845	0.0155652	-0.0472445	-0.0183696	0.0325669	0.072066	0.104578	0.104911	0.236659	0.270386	0.224913	0.295919	0.296453	0.381022	0.316973	0.417153	0.849153	0.63763	0.559266	0.863653	0.828841	0.843479	0.587	0.873165	0.884032	0.667591	0.655338	0.895271	0.649143	0.412145	0.452375	0.549944	0.221054	0.061136	0.0135909	0.0269766	0.00408646	-0.0083784	0.00042336	-0.00085697	0.000115394
		78	-31.061		78	-0.00504177	-0.0623355	-0.102007	-0.00286083	0.022564	-0.0357697	-0.00115706	0.0695891	0.14355	0.191427	0.182598	0.367861	0.406148	0.327648	0.443859	0.437592	0.520743	0.428119	0.558496	0.869705	0.672967	0.562584	0.871733	0.857675	0.847546	0.588039	0.873507	0.884154	0.663203	0.649075	0.893004	0.640016	0.403996	0.440671	0.530769	0.212873	0.0588219	0.0130031	0.0257451	0.00367213	-0.00846625	0.000274881	-0.000911199	0.000117896
		79	-31.2185		79	-0.00478808	-0.0588333	-0.0927159	0.00226365	0.0436157	-0.00787722	0.0342188	0.138312	0.253071	0.307542	0.284407	0.511106	0.551256	0.433518	0.595725	0.582576	0.655834	0.531861	0.688838	0.887178	0.704568	0.564968	0.87823	0.883669	0.850628	0.58862	0.873439	0.883607	0.657684	0.64167	0.890178	0.628005	0.394473	0.426867	0.507398	0.202828	0.0559354	0.0121887	0.0241864	0.00314952	-0.00857854	8.92068e-05	-0.000978062	0.000122847
		80	-31.435		80	-0.00362048	-0.0402774	-0.0534873	0.0194715	0.1013	0.0551232	0.100608	0.251147	0.39864	0.445079	0.407036	0.654754	0.690788	0.530101	0.731929	0.715407	0.771487	0.617649	0.796089	0.900526	0.729655	0.56641	0.882916	0.904431	0.852494	0.588612	0.872688	0.881291	0.648036	0.63099	0.886567	0.609	0.379375	0.408239	0.478076	0.190168	0.0522152	0.011064	0.0221204	0.0024575	-0.00873261	-0.000163883	-0.00106934	0.000125974
		81	-31.7234		81	0.000808782	0.0108496	0.0374063	0.0566484	0.215241	0.165275	0.198299	0.398976	0.558589	0.584316	0.533256	0.780028	0.805699	0.605038	0.836044	0.819954	0.856086	0.67843	0.872557	0.909374	0.746787	0.567017	0.885795	0.918618	0.853181	0.588018	0.871118	0.877736	0.633706	0.614289	0.881742	0.586477	0.356416	0.379233	0.440859	0.174615	0.0478112	0.00980547	0.019844	0.00168878	-0.00889955	-0.000433755	-0.001165	0.000132547
		82	-32.0672		82	0.0108338	0.0985955	0.184779	0.114349	0.37963	0.310611	0.308829	0.553121	0.700278	0.700295	0.637597	0.869903	0.883708	0.653114	0.902847	0.888216	0.907346	0.714268	0.918492	0.914362	0.756655	0.56725	0.887352	0.926791	0.853444	0.58748	0.869654	0.876201	0.624072	0.59818	0.876164	0.571679	0.338287	0.348449	0.394903	0.156059	0.0426874	0.00846847	0.0173336	0.000838603	-0.00907885	-0.000723509	-0.0012661	0.000140545
		83	-32.4542		83	0.0256667	0.213617	0.377748	0.185781	0.565476	0.470356	0.415603	0.694005	0.809824	0.784816	0.71118	0.925835	0.93036	0.68041	0.941437	0.927362	0.934645	0.73314	0.943189	0.91714	0.76196	0.567789	0.888505	0.931346	0.854382	0.58801	0.87015	0.879518	0.630999	0.599874	0.87476	0.5761	0.344927	0.34782	0.369937	0.145338	0.0392154	0.00734482	0.0151794	0.000120766	-0.00924357	-0.00100535	-0.0013679	0.00014153
		84	-32.8674		84	0.0434369	0.345073	0.573636	0.253072	0.725195	0.61635	0.505533	0.804817	0.884847	0.839698	0.757098	0.957331	0.956055	0.694742	0.962165	0.947847	0.94803	0.742772	0.955663	0.918974	0.764927	0.568824	0.889722	0.934183	0.856211	0.589723	0.8731	0.886583	0.652482	0.624737	0.882669	0.603906	0.377001	0.392391	0.41008	0.159726	0.0422069	0.0075816	0.0158216	0.00034773	-0.00922523	-0.000984628	-0.00136954	0.00013566
		85	-33.2286		85	0.0664961	0.471208	0.715295	0.298522	0.824849	0.719799	0.567778	0.873362	0.927501	0.869995	0.781772	0.973061	0.96873	0.70155	0.972131	0.957472	0.954027	0.747729	0.961494	0.92027	0.766594	0.569896	0.890781	0.93598	0.85806	0.591567	0.87665	0.893287	0.674029	0.655475	0.896037	0.641503	0.413071	0.451921	0.498377	0.193931	0.0511502	0.00958172	0.0199981	0.00174028	-0.0089501	-0.000521421	-0.00121305	0.000123399
		86	-33.4462		86	0.0964971	0.565767	0.791516	0.322064	0.872774	0.778405	0.603577	0.907559	0.948291	0.884812	0.793704	0.980325	0.974549	0.704621	0.97659	0.961791	0.956609	0.750537	0.96413	0.921166	0.767522	0.570671	0.891477	0.937041	0.85933	0.59282	0.879302	0.89748	0.687436	0.677329	0.90782	0.672277	0.437801	0.496386	0.582981	0.227928	0.0606985	0.0122431	0.025192	0.00345263	-0.00858505	9.91117e-05	-0.000998806	0.000107533
		87	-33.4905		87	0.128067	0.624009	0.823941	0.332279	0.891986	0.80726	0.621797	0.922418	0.95794	0.891944	0.799451	0.983746	0.977309	0.706104	0.978643	0.963898	0.957779	0.752461	0.965393	0.921805	0.768078	0.571163	0.891863	0.937655	0.860043	0.593461	0.880868	0.899429	0.693165	0.688046	0.915311	0.691228	0.449861	0.519322	0.639164	0.251554	0.0678265	0.0146759	0.0295365	0.00487882	-0.00826122	0.000650013	-0.000805779	0.000101491
		88	-33.4363		88	0.12702	0.622652	0.823274	0.332078	0.891526	0.806561	0.621332	0.922029	0.957643	0.891723	0.799267	0.983637	0.977223	0.706065	0.978579	0.96391	0.95775	0.752496	0.965365	0.921861	0.768121	0.57126	0.891946	0.93774	0.860223	0.593642	0.881232	0.900155	0.694967	0.691166	0.917706	0.703002	0.459581	0.527421	0.65878	0.278825	0.0883006	0.023629	0.0446816	0.0119808	-0.00612925	0.00494301	0.00116263	0.000514527
		89	-33.3142		89	0.125892	0.621091	0.822484	0.33185	0.890992	0.80576	0.620795	0.921578	0.957301	0.89147	0.799057	0.983514	0.977127	0.706021	0.978505	0.963939	0.957717	0.752558	0.965345	0.92193	0.768176	0.571374	0.892038	0.937833	0.86043	0.593843	0.881626	0.900916	0.696888	0.694386	0.920214	0.715677	0.470862	0.536085	0.678923	0.309244	0.113923	0.0364067	0.064635	0.0223131	-0.00259872	0.0123168	0.00477394	0.00124462
		90	-33.1365		90	0.124691	0.619327	0.821572	0.331605	0.890379	0.804862	0.620189	0.921066	0.956916	0.891186	0.798821	0.983374	0.977018	0.705973	0.978425	0.963988	0.957682	0.752665	0.96532	0.922017	0.768245	0.571516	0.892146	0.937938	0.860675	0.594069	0.882055	0.9017	0.698922	0.697649	0.922789	0.729058	0.483703	0.545149	0.699157	0.342442	0.144892	0.0538567	0.0898114	0.0366333	0.00297962	0.0240069	0.0109436	0.00268873
		91	-32.9172		91	0.123458	0.61741	0.820567	0.331357	0.889717	0.803907	0.619533	0.920515	0.956501	0.890882	0.798569	0.983225	0.976901	0.705926	0.978339	0.96406	0.957643	0.752845	0.965302	0.922131	0.768341	0.571699	0.892272	0.938059	0.860974	0.594323	0.882522	0.902484	0.701035	0.700838	0.925328	0.742629	0.497793	0.554241	0.718623	0.37716	0.180483	0.0763944	0.119892	0.0554517	0.0114355	0.0410491	0.0207575	0.00566999
		92	-32.6712		92	0.122266	0.615449	0.819529	0.331138	0.889047	0.802963	0.618871	0.919957	0.956086	0.890579	0.798317	0.983076	0.976784	0.705883	0.978251	0.964155	0.957605	0.753123	0.965279	0.922282	0.768472	0.571938	0.892426	0.938199	0.86134	0.594613	0.883028	0.903222	0.703147	0.703767	0.927674	0.755508	0.512409	0.562757	0.73605	0.411035	0.218622	0.103515	0.153387	0.0787188	0.0236965	0.0637029	0.0351896	0.0115689
		93	-32.4141		93	0.121216	0.613621	0.818566	0.330984	0.88842	0.80214	0.618268	0.919454	0.955709	0.890308	0.798093	0.982941	0.976677	0.705851	0.97817	0.964269	0.957569	0.753531	0.965261	0.922476	0.768647	0.572251	0.892605	0.938358	0.861787	0.594936	0.883565	0.90386	0.705141	0.706215	0.92963	0.766555	0.526415	0.569957	0.749983	0.440828	0.255816	0.133343	0.187368	0.105416	0.0404227	0.0907483	0.0545206	0.0220314
		94	-32.1597		94	0.120407	0.612128	0.817797	0.330929	0.887939	0.801544	0.617795	0.919068	0.955419	0.890104	0.797924	0.982837	0.976594	0.705837	0.978107	0.964393	0.957541	0.754064	0.965252	0.922711	0.768868	0.572635	0.892811	0.938533	0.862304	0.595283	0.88411	0.904346	0.70687	0.708001	0.931032	0.774706	0.538451	0.575184	0.75931	0.463317	0.287745	0.162545	0.217784	0.133207	0.0612291	0.119079	0.0775408	0.0379597
		95	-31.9168		95	0.119903	0.611121	0.817308	0.330982	0.88765	0.80124	0.617504	0.918842	0.955247	0.889988	0.797827	0.982775	0.976542	0.705844	0.978073	0.964511	0.957525	0.754669	0.965251	0.922964	0.769117	0.573058	0.893025	0.938709	0.862846	0.595628	0.884622	0.904655	0.708207	0.709069	0.931825	0.779473	0.547372	0.578177	0.763896	0.476742	0.310744	0.18712	0.240713	0.15863	0.0839569	0.144308	0.1012	0.0581889
		96	-31.6862		96	0.119681	0.610625	0.817109	0.331107	0.887545	0.8012	0.617392	0.91877	0.955187	0.889956	0.7978	0.982754	0.976522	0.705865	0.97806	0.964606	0.957518	0.755244	0.965252	0.923197	0.769351	0.573455	0.893218	0.938864	0.863334	0.595926	0.885046	0.9048	0.709091	0.709527	0.932102	0.781237	0.552726	0.579241	0.764799	0.481797	0.323416	0.20398	0.254091	0.178216	0.104963	0.162519	0.121478	0.0792214
		97	-31.4619		97	0.119662	0.610537	0.817129	0.331254	0.887582	0.80133	0.617411	0.918808	0.95521	0.889982	0.79782	0.982763	0.976526	0.70589	0.978067	0.964667	0.957519	0.755688	0.965262	0.923373	0.769533	0.57376	0.893363	0.938976	0.863696	0.596141	0.88534	0.904834	0.709552	0.709599	0.932064	0.781041	0.554916	0.579091	0.763767	0.481183	0.32713	0.212268	0.258595	0.189984	0.120689	0.172027	0.135211	0.0967888
		98	-31.2346		98	0.119744	0.610686	0.817263	0.331371	0.887679	0.801514	0.617495	0.918892	0.955268	0.89003	0.797859	0.982783	0.97654	0.705911	0.978079	0.964691	0.957524	0.755941	0.965267	0.923472	0.769637	0.573935	0.893442	0.939037	0.863896	0.596258	0.885492	0.904808	0.709687	0.709508	0.931908	0.780028	0.554889	0.578477	0.762362	0.478071	0.324952	0.213329	0.256885	0.194095	0.12926	0.173686	0.141367	0.10792
		99	-30.9973		99	0.119852	0.610924	0.81742	0.331435	0.887785	0.801671	0.617588	0.918979	0.955328	0.890076	0.797897	0.982805	0.976556	0.705922	0.978094	0.964688	0.957529	0.756007	0.965274	0.923497	0.769664	0.573981	0.893461	0.939049	0.86394	0.596284	0.885518	0.904763	0.709604	0.709397	0.931761	0.778983	0.55366	0.577901	0.761414	0.474787	0.320104	0.209663	0.252102	0.192321	0.13088	0.169887	0.140933	0.111864
		100	-30.7481		100	0.119946	0.611151	0.817547	0.331443	0.887862	0.801761	0.61766	0.919037	0.955373	0.890107	0.797923	0.982822	0.976569	0.705924	0.978104	0.964665	0.957533	0.755923	0.965272	0.923463	0.769631	0.573925	0.893433	0.939024	0.863863	0.596242	0.88545	0.904716	0.709388	0.709306	0.931655	0.778191	0.551973	0.577527	0.760964	0.472324	0.314931	0.203844	0.246724	0.187051	0.127218	0.163398	0.136025	0.109688
		101	-30.4907		101	0.120031	0.611335	0.817629	0.331413	0.887913	0.801792	0.617707	0.919072	0.955398	0.890122	0.797937	0.982831	0.976578	0.70592	0.978112	0.964639	0.957538	0.755754	0.965285	0.923395	0.76956	0.573808	0.893377	0.938977	0.863712	0.596167	0.885327	0.904666	0.709097	0.709218	0.931558	0.77756	0.550233	0.577279	0.760579	0.470572	0.310607	0.197917	0.242137	0.18055	0.120605	0.156657	0.129099	0.103524
		102	-30.2318		102	0.120105	0.611463	0.817669	0.331367	0.887921	0.801786	0.617732	0.91908	0.955409	0.890126	0.797941	0.982835	0.976582	0.705912	0.978112	0.964615	0.957539	0.755569	0.965281	0.923323	0.769481	0.573702	0.893319	0.938925	0.863548	0.596127	0.885199	0.904614	0.708807	0.709148	0.931447	0.776941	0.548684	0.577071	0.759932	0.469097	0.307464	0.193287	0.238849	0.174686	0.113533	0.151507	0.122522	0.0960281
		103	-29.9773		103	0.120143	0.611503	0.817661	0.33134	0.887921	0.801758	0.617729	0.919073	0.955404	0.890121	0.797938	0.982835	0.976583	0.705908	0.978115	0.964622	0.957543	0.755491	0.965307	0.923313	0.769434	0.573896	0.893362	0.938904	0.863477	0.596502	0.88519	0.904625	0.70881	0.709452	0.93142	0.776701	0.548034	0.577391	0.759583	0.468561	0.306367	0.191451	0.237669	0.171539	0.108883	0.149608	0.118796	0.0905415
		104	-29.7324		104	0.120014	0.611194	0.817486	0.331398	0.887808	0.801667	0.617626	0.918981	0.955338	0.890076	0.797902	0.982816	0.976571	0.705912	0.978113	0.964771	0.95756	0.755918	0.965432	0.92363	0.769524	0.575943	0.893959	0.939037	0.863877	0.599433	0.885822	0.905009	0.710534	0.711988	0.931961	0.778741	0.551383	0.581014	0.762117	0.47337	0.312314	0.197233	0.243143	0.176692	0.112752	0.155209	0.123323	0.0938735
		105	-29.5174		105	0.11935	0.60969	0.816713	0.331803	0.887348	0.801369	0.617162	0.918599	0.955059	0.889897	0.797755	0.982743	0.976531	0.705951	0.978131	0.965525	0.957668	0.75839	0.966121	0.925322	0.770237	0.586365	0.89702	0.939784	0.866351	0.613734	0.889096	0.906987	0.719844	0.723878	0.934657	0.789042	0.569776	0.59817	0.774694	0.49781	0.343694	0.228513	0.27257	0.209643	0.144696	0.184151	0.154517	0.126926
		106	-29.4008		106	0.11746	0.605184	0.814372	0.33319	0.88597	0.80059	0.615772	0.917449	0.954231	0.889372	0.797319	0.982542	0.976445	0.706094	0.978226	0.968021	0.958135	0.766594	0.968546	0.930924	0.773398	0.622097	0.907337	0.94223	0.875377	0.661417	0.89984	0.913581	0.751764	0.762056	0.94293	0.82006	0.628811	0.652682	0.811038	0.572161	0.441395	0.326989	0.366892	0.316709	0.251496	0.274535	0.257762	0.237697
		107	-29.5002		107	0.114204	0.596977	0.809923	0.335867	0.883327	0.799167	0.613169	0.915256	0.952666	0.888384	0.796492	0.982174	0.976353	0.706396	0.978466	0.972948	0.959365	0.782534	0.973701	0.941946	0.782676	0.696975	0.928214	0.946985	0.89544	0.758047	0.92093	0.926965	0.817505	0.836684	0.958344	0.876965	0.743888	0.758729	0.875037	0.711284	0.624751	0.514989	0.554802	0.528158	0.466501	0.449041	0.466489	0.453236
		108	-29.8636		108	0.111155	0.588694	0.804929	0.338455	0.880258	0.797347	0.610317	0.91274	0.950904	0.887263	0.795541	0.981766	0.976383	0.707058	0.97879	0.978245	0.961521	0.799115	0.979894	0.953729	0.800179	0.785783	0.951539	0.952252	0.921153	0.864645	0.94339	0.942491	0.891628	0.915534	0.97398	0.933804	0.866059	0.870789	0.93642	0.853671	0.810503	0.709221	0.761814	0.756593	0.704376	0.633186	0.6993	0.679096
		109	-30.4188		109	0.109434	0.583214	0.800646	0.339593	0.877421	0.795161	0.607985	0.910483	0.949403	0.886301	0.794688	0.981423	0.976684	0.709561	0.979137	0.981835	0.965205	0.809713	0.984931	0.961781	0.826656	0.856491	0.968527	0.957063	0.944206	0.934811	0.958184	0.955812	0.943329	0.964462	0.983502	0.96736	0.942198	0.940207	0.971228	0.938531	0.920627	0.8268	0.893953	0.900306	0.857744	0.747537	0.852332	0.818326
		110	-31.0865		110	0.108688	0.579901	0.796889	0.339471	0.874756	0.792599	0.606045	0.908424	0.948149	0.885522	0.79395	0.98116	0.977317	0.715664	0.979536	0.983893	0.971024	0.81544	0.988518	0.966759	0.861298	0.905838	0.979374	0.962464	0.9626	0.969336	0.966252	0.967774	0.971876	0.986317	0.987857	0.98179	0.976209	0.970993	0.985569	0.974311	0.967538	0.877902	0.952561	0.963971	0.927146	0.798764	0.924453	0.880582
		111	-31.799		111	0.108394	0.57781	0.79374	0.338835	0.872442	0.790153	0.604475	0.906673	0.947193	0.885044	0.793416	0.980991	0.978137	0.724562	0.979978	0.985064	0.977695	0.818765	0.990832	0.970098	0.896525	0.938021	0.986183	0.968231	0.975764	0.984318	0.97071	0.978248	0.986144	0.994376	0.989587	0.987012	0.988716	0.982216	0.990501	0.986657	0.9842	0.896325	0.973537	0.986822	0.952535	0.817895	0.952651	0.904049
		112	-32.4837		112	0.108293	0.576495	0.791325	0.338169	0.870657	0.788189	0.6033	0.905335	0.94658	0.885011	0.79318	0.980916	0.978974	0.734263	0.98041	0.985736	0.983373	0.820988	0.992166	0.97244	0.924798	0.957321	0.990315	0.973252	0.983985	0.990678	0.973358	0.986069	0.99284	0.997056	0.990229	0.988752	0.992853	0.985893	0.992051	0.99053	0.98975	0.902479	0.980335	0.994137	0.960823	0.824437	0.962728	0.912412
		113	-33.0858		113	0.108292	0.575651	0.789437	0.337588	0.869263	0.786635	0.6024	0.904301	0.946233	0.885434	0.793234	0.980907	0.979799	0.744062	0.980832	0.986141	0.987445	0.822773	0.992895	0.974129	0.944736	0.968541	0.992802	0.977117	0.988733	0.993569	0.97509	0.991187	0.995896	0.997932	0.990464	0.989332	0.994191	0.987073	0.992538	0.99176	0.991742	0.904669	0.982588	0.996433	0.963484	0.826674	0.966325	0.915646
		114	-33.5804		114	0.108331	0.575064	0.787783	0.337057	0.86806	0.785275	0.601667	0.903413	0.946054	0.886264	0.793564	0.980946	0.980663	0.754442	0.981283	0.986424	0.990194	0.824555	0.99334	0.975422	0.958348	0.975358	0.994367	0.98003	0.991466	0.995069	0.976359	0.994316	0.997303	0.998235	0.990554	0.989537	0.994643	0.98747	0.992699	0.992195	0.992631	0.905634	0.98344	0.997194	0.964401	0.827492	0.96769	0.917191
		115	-33.9816		115	0.108409	0.574739	0.786005	0.336483	0.866866	0.783954	0.601551	0.902633	0.946206	0.888817	0.795892	0.98114	0.981804	0.769105	0.981998	0.98673	0.992173	0.827122	0.993698	0.976582	0.968303	0.980135	0.99547	0.982507	0.993183	0.996013	0.977484	0.996212	0.997973	0.998349	0.99059	0.989616	0.994808	0.987615	0.992758	0.992381	0.993185	0.906239	0.983847	0.997478	0.964771	0.827825	0.968256	0.918219
		116	-34.3872		116	0.108579	0.575606	0.784184	0.336215	0.866169	0.783378	0.604937	0.902778	0.947926	0.899704	0.81001	0.982159	0.98403	0.802258	0.983991	0.987361	0.994032	0.835412	0.994229	0.978203	0.977401	0.984703	0.996462	0.985485	0.994549	0.996834	0.979	0.997422	0.998316	0.998399	0.990611	0.989642	0.994875	0.987686	0.992779	0.992487	0.993737	0.907049	0.984112	0.997611	0.965081	0.82796	0.968503	0.919643
		117	-34.976		117	0.108773	0.579429	0.78479	0.33828	0.868132	0.786386	0.616514	0.90599	0.952912	0.925164	0.848012	0.984871	0.987789	0.86493	0.988199	0.988521	0.995972	0.858521	0.995055	0.980909	0.986233	0.989566	0.9974	0.989324	0.995767	0.997639	0.981377	0.998153	0.998488	0.998421	0.990636	0.989632	0.9949	0.987745	0.992779	0.992555	0.994375	0.908859	0.984309	0.997687	0.965801	0.827947	0.968566	0.922781
		118	-37.0654		118	0.112662	0.651891	0.919248	0.779184	0.9609	0.885853	0.847019	0.972595	0.987285	0.98449	0.969155	0.996537	0.996727	0.975678	0.997798	0.99224	0.998399	0.950395	0.996748	0.990094	0.995004	0.995351	0.998166	0.995269	0.996821	0.998483	0.988845	0.998578	0.998552	0.998405	0.990768	0.989403	0.994843	0.988064	0.992663	0.992451	0.995195	0.920115	0.984164	0.997685	0.971053	0.826375	0.967973	0.940508
		119	-38.9984		119	0.113655	0.66971	0.954047	0.908485	0.983843	0.91124	0.909831	0.988791	0.994925	0.994375	0.991929	0.998897	0.998311	0.991991	0.999379	0.992964	0.99873	0.968417	0.997025	0.991904	0.996037	0.99612	0.998238	0.996179	0.996932	0.998586	0.9903	0.998616	0.998554	0.998399	0.990797	0.989348	0.994827	0.988136	0.992635	0.992416	0.995303	0.922524	0.984101	0.997676	0.972195	0.82599	0.967825	0.944256
		120	-40.3663		120	0.113918	0.673979	0.962356	0.940655	0.989231	0.917228	0.925791	0.992557	0.996595	0.996072	0.99623	0.999377	0.99861	0.994461	0.99965	0.993111	0.998781	0.971939	0.997077	0.992276	0.996193	0.996252	0.998245	0.996356	0.996948	0.998601	0.990601	0.998622	0.998554	0.998397	0.990804	0.989335	0.994823	0.988152	0.992628	0.992406	0.995323	0.923028	0.984082	0.997674	0.972434	0.8259	0.967789	0.945035
		121	-41.3058		121	0.114026	0.675591	0.965352	0.952363	0.991158	0.919377	0.932255	0.993906	0.997161	0.996555	0.997548	0.999532	0.998704	0.995138	0.999724	0.993159	0.998795	0.973056	0.997091	0.992404	0.996249	0.996301	0.998248	0.996427	0.996957	0.998607	0.990705	0.998623	0.998553	0.998397	0.990807	0.98933	0.994822	0.988159	0.992625	0.992402	0.995329	0.923187	0.984072	0.997672	0.97251	0.825867	0.967775	0.945286
		122	-41.9096		122	0.114089	0.676415	0.966768	0.957843	0.992062	0.920393	0.935856	0.994545	0.997412	0.996747	0.998105	0.999598	0.998743	0.995442	0.999753	0.993181	0.9988	0.973557	0.997097	0.992466	0.996286	0.996334	0.998251	0.996473	0.996963	0.998611	0.990758	0.998623	0.998554	0.998396	0.990808	0.989327	0.994821	0.988162	0.992623	0.9924	0.995333	0.923252	0.984067	0.997671	0.97254	0.825852	0.967767	0.945392
		123	-42.2335		123	0.114129	0.676929	0.96756	0.960851	0.992568	0.920969	0.938306	0.994911	0.997547	0.996843	0.998395	0.999633	0.998765	0.995632	0.99977	0.993193	0.998804	0.973843	0.9971	0.992505	0.996315	0.996359	0.998251	0.99651	0.996969	0.998614	0.990792	0.998623	0.998554	0.998397	0.990809	0.989326	0.994821	0.988165	0.992625	0.992398	0.995339	0.923286	0.984063	0.997672	0.972556	0.825842	0.967763	0.945448
		124	-42.3125		124	0.114165	0.677296	0.968061	0.962685	0.992885	0.921337	0.940195	0.995145	0.997627	0.996896	0.998571	0.999653	0.998777	0.99578	0.999777	0.9932	0.998806	0.974037	0.997105	0.992534	0.996343	0.996382	0.998254	0.996543	0.996976	0.998617	0.990817	0.998624	0.998554	0.998397	0.99081	0.989324	0.99482	0.988167	0.992622	0.992397	0.995343	0.923304	0.98406	0.997672	0.972563	0.825835	0.967759	0.945481
		125	-42.3695		125	0.153281	0.724345	0.972762	0.964773	0.993608	0.930213	0.94688	0.995655	0.997948	0.997413	0.998724	0.999723	0.998945	0.99595	0.999847	0.993644	0.998952	0.97513	0.997339	0.992917	0.996573	0.9966	0.998361	0.996758	0.997197	0.998717	0.991336	0.99875	0.998668	0.9985	0.991464	0.990479	0.99519	0.988819	0.993227	0.99328	0.995764	0.929965	0.986651	0.99796	0.974809	0.834348	0.970335	0.949146
		126	-42.2741		126	0.181451	0.731096	0.972099	0.966086	0.993868	0.932089	0.947963	0.995767	0.998094	0.997625	0.998826	0.99977	0.999103	0.996196	0.999911	0.9941	0.999102	0.976443	0.997578	0.99335	0.996887	0.996892	0.998492	0.997034	0.997462	0.998841	0.991907	0.998878	0.998779	0.998603	0.992057	0.991186	0.995517	0.989459	0.99372	0.994001	0.996187	0.935926	0.987555	0.998149	0.976688	0.842516	0.972226	0.952786
		127	-42.1687		127	0.178614	0.713823	0.971394	0.967868	0.994315	0.930907	0.946116	0.99599	0.998286	0.997746	0.998956	0.999823	0.999277	0.996684	0.999981	0.99462	0.999258	0.978518	0.997807	0.993929	0.997416	0.99736	0.998664	0.997473	0.997788	0.998999	0.992611	0.999008	0.998857	0.998673	0.992515	0.991366	0.995695	0.990059	0.993946	0.99421	0.996472	0.939064	0.987184	0.998191	0.97775	0.847471	0.97289	0.955764
		128	-42.1214		128	0.167942	0.715241	0.973819	0.970672	0.995184	0.933246	0.946909	0.99653	0.998574	0.998001	0.999108	0.999878	0.999436	0.997294	1.00004	0.995068	0.999382	0.981202	0.997983	0.994627	0.998034	0.997897	0.998853	0.997982	0.998117	0.999162	0.993413	0.999139	0.998921	0.998718	0.992779	0.991392	0.995717	0.990484	0.993956	0.994121	0.996644	0.940598	0.987219	0.998191	0.978497	0.848228	0.972788	0.958452
		129	-42.061		129	0.176128	0.730925	0.97688	0.973905	0.996077	0.937908	0.94948	0.997121	0.998825	0.998263	0.999224	0.99992	0.999538	0.997761	1.00008	0.995374	0.999465	0.98394	0.998101	0.995368	0.99852	0.998326	0.999024	0.998387	0.998404	0.9993	0.994281	0.999263	0.999011	0.998797	0.992995	0.991701	0.995754	0.990795	0.994027	0.994375	0.996901	0.944791	0.988333	0.998294	0.980127	0.848831	0.973118	0.962497
		130	-41.9407		130	0.188188	0.741378	0.980303	0.976858	0.996818	0.942069	0.95136	0.997643	0.99903	0.998447	0.99931	0.99995	0.999619	0.998061	1.00012	0.995697	0.999548	0.986431	0.99824	0.996094	0.998872	0.998656	0.999182	0.998684	0.998678	0.999432	0.995173	0.999387	0.999148	0.998929	0.993444	0.992505	0.996016	0.991292	0.994446	0.995181	0.997357	0.952721	0.990101	0.998521	0.982879	0.855127	0.974949	0.968177
		131	-41.8056		131	0.188261	0.741641	0.980498	0.977957	0.996932	0.942217	0.95285	0.99774	0.999041	0.998455	0.999403	0.999953	0.999621	0.998184	1.00012	0.995698	0.999548	0.98658	0.998239	0.996117	0.998898	0.998678	0.999184	0.998714	0.998684	0.999435	0.995194	0.999387	0.999148	0.998929	0.993444	0.992506	0.996017	0.991293	0.994447	0.995181	0.997363	0.952738	0.990102	0.998523	0.982886	0.855128	0.97495	0.968202
		132	-41.6295		132	0.19721	0.765774	0.984451	0.980337	0.9975	0.94784	0.956354	0.998182	0.999212	0.99868	0.99947	0.999976	0.9997	0.998374	1.00015	0.996078	0.999644	0.988609	0.998423	0.996738	0.999151	0.998925	0.99932	0.99893	0.998928	0.999551	0.995983	0.999509	0.999298	0.999073	0.994128	0.993696	0.9965	0.991999	0.995186	0.996185	0.997876	0.961624	0.992146	0.998805	0.985957	0.86757	0.978225	0.97397
		133	-41.29		133	0.197277	0.765993	0.984584	0.981092	0.997582	0.947947	0.957661	0.998253	0.999218	0.998684	0.999537	0.999978	0.999701	0.998485	1.00015	0.996078	0.999645	0.98873	0.998419	0.996758	0.999175	0.998945	0.999322	0.998958	0.998934	0.999554	0.996	0.999509	0.999298	0.999073	0.994128	0.993696	0.996501	0.991999	0.995187	0.996185	0.997882	0.961635	0.992147	0.998806	0.985961	0.867571	0.978225	0.973989
		134	-41.0058		134	0.224984	0.794362	0.987641	0.983201	0.997956	0.95391	0.961575	0.998564	0.999339	0.998901	0.999587	0.999995	0.999768	0.998601	1.00017	0.996441	0.999731	0.990475	0.99858	0.997302	0.99935	0.999121	0.99943	0.999112	0.999123	0.999641	0.996691	0.999611	0.999424	0.999196	0.994776	0.994753	0.996972	0.992687	0.995886	0.997009	0.998296	0.969372	0.993746	0.999038	0.988681	0.880414	0.981378	0.979057
		135	-40.4723		135	0.225047	0.794557	0.987742	0.983745	0.998014	0.953996	0.962756	0.998623	0.999341	0.998903	0.999639	0.999995	0.999768	0.998705	1.00017	0.996441	0.999731	0.990581	0.998583	0.997319	0.999372	0.999139	0.999433	0.999138	0.999128	0.999643	0.996707	0.999611	0.999425	0.999195	0.994776	0.994753	0.996972	0.992687	0.995887	0.997009	0.9983	0.969381	0.993746	0.999038	0.988683	0.880415	0.981378	0.97907
		136	-39.7484		136	0.225107	0.794743	0.987832	0.984156	0.998065	0.954075	0.96385	0.998676	0.999343	0.998904	0.999681	0.999995	0.999768	0.998801	1.00017	0.996441	0.99973	0.990674	0.99858	0.997335	0.999394	0.999157	0.999433	0.999163	0.999133	0.999645	0.996721	0.99961	0.999425	0.999196	0.994776	0.994753	0.996971	0.992687	0.995888	0.997008	0.998302	0.969387	0.993746	0.999038	0.988685	0.880415	0.981377	0.979079
		137	-39.3357		137	0.255239	0.814945	0.990321	0.985921	0.998343	0.958782	0.966692	0.998896	0.999444	0.999067	0.999729	1.00001	0.999825	0.998878	1.00019	0.996878	0.999796	0.992139	0.998695	0.997788	0.999516	0.999279	0.999514	0.999271	0.999265	0.999703	0.997288	0.999686	0.999521	0.999285	0.995333	0.995487	0.997313	0.993409	0.99638	0.997537	0.998566	0.975086	0.994848	0.999192	0.990754	0.891345	0.983625	0.983029
		138	-38.4263		138	0.255301	0.815118	0.990396	0.986236	0.998383	0.958851	0.967712	0.998942	0.999444	0.999067	0.999765	1.00001	0.999825	0.99897	1.00019	0.996877	0.999795	0.992225	0.998693	0.997803	0.999535	0.999295	0.999515	0.999294	0.999269	0.999705	0.997302	0.999685	0.99952	0.999284	0.995333	0.995486	0.997313	0.993408	0.996379	0.997537	0.998566	0.975089	0.994848	0.999192	0.990755	0.891345	0.983625	0.983037
		139	-37.9034		139	0.281108	0.84093	0.99193	0.987663	0.998652	0.963549	0.9711	0.99911	0.999528	0.999247	0.999808	1.00002	0.999879	0.999034	1.0002	0.997367	0.999853	0.993399	0.998793	0.99817	0.999643	0.999402	0.999584	0.999387	0.999389	0.999757	0.997768	0.999747	0.999606	0.999361	0.995911	0.996182	0.997637	0.994206	0.996844	0.998019	0.998802	0.980012	0.995951	0.999337	0.992539	0.902719	0.98578	0.986344
		140	-36.8083		140	0.281176	0.841094	0.991998	0.987913	0.998689	0.963612	0.972061	0.999154	0.999528	0.999248	0.99984	1.00002	0.999879	0.999122	1.0002	0.997367	0.999853	0.99348	0.998796	0.998184	0.999663	0.999419	0.999586	0.99941	0.999394	0.99976	0.99778	0.999747	0.999607	0.999361	0.995911	0.996182	0.997637	0.994206	0.996843	0.99802	0.998806	0.980016	0.995951	0.999338	0.992541	0.902719	0.985781	0.986352
		141	-36.158		141	0.322818	0.846049	0.993393	0.989283	0.998894	0.966011	0.972975	0.999302	0.999596	0.999311	0.999876	1.00003	0.999929	0.999177	1.00022	0.997768	0.999911	0.994492	0.998901	0.998511	0.999771	0.999534	0.999658	0.9995	0.999531	0.999823	0.99821	0.999805	0.999698	0.999448	0.996485	0.996934	0.997996	0.994942	0.997357	0.998656	0.999119	0.985505	0.997044	0.999512	0.994396	0.91546	0.98813	0.989692
		142	-34.8738		142	0.322892	0.846207	0.993454	0.989483	0.998931	0.96607	0.973887	0.999343	0.999596	0.999312	0.999903	1.00003	0.999929	0.999261	1.00022	0.997768	0.999912	0.99457	0.998907	0.998524	0.99979	0.999549	0.999659	0.999522	0.999535	0.999825	0.998222	0.999805	0.999699	0.999449	0.996485	0.996934	0.997996	0.994942	0.997357	0.998657	0.999121	0.985509	0.997045	0.999512	0.994397	0.915459	0.98813	0.989697
		143	-34.1773		143	0.320741	0.871644	0.996211	0.989991	0.999047	0.970265	0.977211	0.99949	0.999668	0.999484	0.999935	1.00004	0.999984	0.999309	1.00024	0.998056	0.999989	0.995146	0.999064	0.998725	0.999887	0.999654	0.999721	0.999602	0.999667	0.999889	0.998509	0.999862	0.999794	0.999532	0.997183	0.998004	0.998576	0.995671	0.998148	0.999339	0.999463	0.990567	0.998206	0.999711	0.996157	0.936845	0.991956	0.992476
		144	-32.6976		144	0.32082	0.871795	0.996267	0.990156	0.999077	0.970319	0.978078	0.999529	0.999668	0.999484	0.999959	1.00004	0.999983	0.999389	1.00024	0.998056	0.999989	0.995217	0.999061	0.998738	0.999903	0.999668	0.999721	0.999623	0.99967	0.99989	0.99852	0.999862	0.999794	0.999531	0.997183	0.998003	0.998576	0.99567	0.998148	0.999338	0.999466	0.990569	0.998206	0.999712	0.996157	0.936841	0.991956	0.992482
		145	-31.0024		145	0.320902	0.871948	0.99632	0.990293	0.99911	0.970372	0.978907	0.999564	0.999669	0.999484	0.999984	1.00005	0.999985	0.999467	1.00025	0.998056	0.999989	0.995286	0.999065	0.99875	0.999922	0.999684	0.999725	0.999643	0.999674	0.999892	0.998531	0.999862	0.999794	0.999532	0.997183	0.998003	0.998576	0.99567	0.998148	0.999339	0.999469	0.990573	0.998207	0.999712	0.996157	0.936841	0.991955	0.992486
		146	-30.1427		146	0.408429	0.930473	0.998576	0.991735	0.999162	0.979831	0.986337	0.999675	0.999722	0.999813	1.00001	1.00006	1.00003	0.999507	1.00027	0.998282	1.00006	0.996111	0.999221	0.998993	0.999984	0.999749	0.999765	0.999708	0.999752	0.999926	0.998837	0.999897	0.999849	0.999581	0.997861	0.998972	0.999139	0.99637	0.998904	0.999703	0.999663	0.994004	0.999115	0.999857	0.997536	0.958303	0.99575	0.994681
		147	-28.2218		147	0.408552	0.930622	0.998626	0.991851	0.999189	0.979881	0.987131	0.99971	0.999722	0.999814	1.00003	1.00006	1.00003	0.999582	1.00027	0.998282	1.00006	0.996176	0.999225	0.999004	1	0.999763	0.999767	0.999728	0.999757	0.999927	0.998847	0.999898	0.99985	0.999579	0.997861	0.998971	0.999136	0.996367	0.998903	0.999703	0.999662	0.994	0.999114	0.999851	0.99753	0.958296	0.995741	0.994674
		148	-26.0326		148	0.408642	0.93077	0.998673	0.991947	0.99922	0.979926	0.987896	0.999743	0.999722	0.999814	1.00005	1.00006	1.00003	0.999654	1.00027	0.998282	1.00006	0.99623	0.999228	0.999011	1.00002	0.999774	0.999768	0.999746	0.999758	0.999926	0.998851	0.999896	0.999845	0.999568	0.99786	0.998966	0.999111	0.996346	0.998901	0.999682	0.999633	0.993931	0.999082	0.999797	0.997478	0.95826	0.995642	0.994486
		149	-24.6924		149	0.650223	0.976482	0.999613	0.995282	0.999291	0.990451	0.994111	0.999829	0.999772	1.00006	1.00007	1.00008	1.00009	0.999689	1.00029	0.998848	1.00012	0.997703	0.999338	0.999425	1.00006	0.999815	0.999803	0.999807	0.999802	0.999937	0.999328	0.999911	0.999865	0.999599	0.998724	0.999528	0.999458	0.997716	0.999395	0.999796	0.999702	0.996786	0.999593	0.999869	0.998696	0.977523	0.998033	0.996839
		150	-22.2219		150	0.649958	0.976604	0.999657	0.995318	0.999317	0.990455	0.994864	0.999858	0.999771	1.00006	1.00008	1.00008	1.00008	0.999743	1.00028	0.998825	1.00012	0.99762	0.999333	0.999379	1.00004	0.999761	0.999771	0.999801	0.999735	0.999878	0.999247	0.999898	0.999821	0.999477	0.998689	0.999466	0.999103	0.997408	0.999345	0.999533	0.997024	0.993634	0.999106	0.998731	0.997457	0.976634	0.99717	0.991101
		151	-20.038		151	0.999868	0.999443	0.999955	0.999712	0.999443	0.999847	0.998588	0.999935	0.999836	1.00019	1.00012	1.00011	1.00015	0.999774	1.00029	0.999899	1.00017	0.999451	0.999395	0.999896	1.00007	0.999794	0.999807	0.999862	0.999768	0.999881	0.999835	0.999903	0.999827	0.999505	0.999941	0.999768	0.999313	0.9998	0.999699	0.999576	0.997031	0.996516	0.999394	0.998768	0.998679	0.998633	0.998651	0.993685
		152	-17.7312		152	0.999086	0.999561	0.999971	0.999349	0.99945	0.99963	0.999325	0.999931	0.99982	1.0001	0.999808	1.00008	1.00013	0.999395	1.00026	0.999722	1.00013	0.99817	0.999342	0.999496	0.99962	0.999112	0.999512	0.999671	0.999187	0.999287	0.999181	0.999736	0.999353	0.998812	0.99968	0.999319	0.997164	0.997978	0.999412	0.997269	0.975141	0.96538	0.992548	0.989286	0.990363	0.966558	0.995637	0.959481
		153	-9.75247		153	1	1	1	1	1	1	1	1	1	1	1	1	1	1	1	1	1	1	1	1	1	1	1	1	1	1	1	1	1	1	1	1	1	1	1	1	1	1	1	1	1	1	1	1
[truncated: 109 more columns]

## Sheet: Figure 3e
Figure 3e			2D free energy
			0	1	2	3	4	5	6	7	8	9	10	11	12	13	14	15	16	17	18	19	20	21	22	23	24	25	26	27	28	29	30	31	32	33	34	35	36	37	38	39	40	41	42	43	44	45	46
		0	-5.75898	-8.10303	-9.73712	-10.9486	-11.8554	-12.5226	-12.9921	-13.294	-13.4515	-13.4844	-13.4108	-13.2504	-13.0277	-12.7757	-12.535	-12.3412	-12.2103	-12.1385	-12.1136	-12.1159	-12.1147	-12.0765	-11.9778	-11.8103	-11.5801	-11.3063	-11.021	-10.769	-10.6014	-10.5804	-10.8736	-11.6634	-12.6545	-13.5689	-14.3419	-14.9855	-15.5137	-15.9115	-16.1564	-16.2489	-16.216	-16.1159	-16.0313	-15.9565	-15.792	-15.4709	-15.0015
		1	-7.91732	-10.2616	-11.896	-13.1078	-14.0148	-14.6823	-15.1521	-15.4543	-15.6122	-15.6453	-15.5721	-15.412	-15.1896	-14.9381	-14.6977	-14.5045	-14.3741	-14.3029	-14.2787	-14.2817	-14.2812	-14.2437	-14.1457	-13.9787	-13.749	-13.4756	-13.1906	-12.9388	-12.7715	-12.7508	-13.0442	-13.8342	-14.8256	-15.7405	-16.514	-17.1583	-17.6871	-18.0855	-18.331	-18.4242	-18.3919	-18.2924	-18.2083	-18.1341	-17.9701	-17.6495	-17.1808
		2	-9.36216	-11.7068	-13.3414	-14.5534	-15.4608	-16.1286	-16.5987	-16.9012	-17.0594	-17.0928	-17.0199	-16.8602	-16.6382	-16.387	-16.1471	-15.9543	-15.8245	-15.7539	-15.7303	-15.7341	-15.7344	-15.6976	-15.6002	-15.4338	-15.2046	-14.9316	-14.6469	-14.3954	-14.2283	-14.2079	-14.5015	-15.2917	-16.2836	-17.1989	-17.9731	-18.6179	-19.1473	-19.5463	-19.7925	-19.8864	-19.8547	-19.7557	-19.6721	-19.5984	-19.4349	-19.1148	-18.6468
		3	-10.3807	-12.7256	-14.3605	-15.5729	-16.4805	-17.1486	-17.619	-17.9218	-18.0803	-18.1141	-18.0416	-17.8822	-17.6605	-17.4098	-17.1703	-16.978	-16.8487	-16.7787	-16.7559	-16.7604	-16.7615	-16.7254	-16.6286	-16.4628	-16.2341	-15.9615	-15.6771	-15.4259	-15.259	-15.2389	-15.5329	-16.3233	-17.3155	-18.2314	-19.0062	-19.6516	-20.1817	-20.5813	-20.8282	-20.9227	-20.8916	-20.7931	-20.71	-20.6366	-20.4736	-20.1541	-19.6868
		4	-11.0906	-13.4357	-15.0709	-16.2836	-17.1915	-17.8599	-18.3307	-18.6338	-18.7926	-18.8268	-18.7545	-18.5955	-18.3742	-18.1238	-17.8848	-17.693	-17.5643	-17.495	-17.4729	-17.4782	-17.4799	-17.4446	-17.3484	-17.1832	-16.955	-16.6828	-16.3988	-16.1479	-15.9812	-15.9615	-16.2557	-17.0464	-18.0391	-18.9555	-19.7308	-20.3769	-20.9076	-21.308	-21.5555	-21.6507	-21.6201	-21.5221	-21.4394	-21.3664	-21.2038	-20.8849	-20.4183
		5	-11.5561	-13.9016	-15.5371	-16.75	-17.6583	-18.327	-18.798	-19.1015	-19.2606	-19.2951	-19.2232	-19.0646	-18.8437	-18.5937	-18.3552	-18.1639	-18.0358	-17.967	-17.9457	-17.9518	-17.9543	-17.9197	-17.8242	-17.6595	-17.4318	-17.1601	-16.8764	-16.6257	-16.4594	-16.44	-16.7345	-17.5255	-18.5186	-19.4356	-20.2116	-20.8583	-21.3897	-21.7907	-22.0389	-22.1347	-22.1048	-22.0072	-21.9248	-21.8521	-21.69	-21.3716	-20.9058
		6	-11.8186	-14.1643	-15.8001	-17.0134	-17.922	-18.591	-19.0624	-19.3661	-19.5256	-19.5605	-19.489	-19.3307	-19.1102	-18.8606	-18.6225	-18.4318	-18.3042	-18.2362	-18.2155	-18.2224	-18.2258	-18.1918	-18.097	-17.9329	-17.7057	-17.4344	-17.1511	-16.9007	-16.7347	-16.7157	-17.0105	-17.8019	-18.7954	-19.7131	-20.4897	-21.1371	-21.6691	-22.0708	-22.3197	-22.4162	-22.3868	-22.2896	-22.2075	-22.135	-21.9732	-21.6554	-21.1904
		7	-11.9075	-14.2535	-15.8896	-17.1032	-18.0121	-18.6814	-19.1531	-19.4573	-19.6171	-19.6523	-19.5811	-19.4232	-19.2031	-18.954	-18.7164	-18.5262	-18.3992	-18.3319	-18.312	-18.3196	-18.3237	-18.2905	-18.1963	-18.0327	-17.806	-17.5352	-17.2523	-17.0022	-16.8366	-16.8179	-17.1132	-17.9049	-18.899	-19.8173	-20.5945	-21.2426	-21.7753	-22.1778	-22.4274	-22.5245	-22.4956	-22.3987	-22.3167	-22.2443	-22.0828	-21.7656	-21.3014
		8	-11.8466	-14.1929	-15.8293	-17.0432	-17.9524	-18.6221	-19.0942	-19.3986	-19.5588	-19.5944	-19.5236	-19.3661	-19.1464	-18.8977	-18.6606	-18.4709	-18.3446	-18.2778	-18.2587	-18.267	-18.2719	-18.2393	-18.1456	-17.9826	-17.7564	-17.486	-17.2035	-16.9538	-16.7886	-16.7705	-17.0663	-17.8585	-18.8532	-19.7721	-20.55	-21.1988	-21.7323	-22.1354	-22.3857	-22.4834	-22.4549	-22.3581	-22.2759	-22.2035	-22.0422	-21.7256	-21.2623
		9	-11.6588	-14.0054	-15.6422	-16.8564	-17.7659	-18.4359	-18.9083	-19.2131	-19.3737	-19.4096	-19.3392	-19.1821	-18.9628	-18.7146	-18.478	-18.2889	-18.1632	-18.097	-18.0784	-18.0873	-18.0926	-18.0606	-17.9674	-17.8048	-17.579	-17.3091	-17.027	-16.7779	-16.6133	-16.5959	-16.8925	-17.6855	-18.6809	-19.6005	-20.3791	-21.0286	-21.5628	-21.9667	-22.2176	-22.3158	-22.2874	-22.1904	-22.1074	-22.0343	-21.873	-21.5569	-21.0946
		10	-11.3716	-13.7185	-15.3556	-16.5701	-17.48	-18.1503	-18.6231	-18.9283	-19.0892	-19.1255	-19.0555	-18.8988	-18.6799	-18.4322	-18.1962	-18.0076	-17.8825	-17.8167	-17.7983	-17.8073	-17.8126	-17.7806	-17.6876	-17.5252	-17.2997	-17.0302	-16.7487	-16.5004	-16.337	-16.3209	-16.619	-17.4134	-18.4097	-19.3301	-20.1095	-20.7598	-21.2948	-21.6993	-21.9507	-22.049	-22.0203	-21.9218	-21.8366	-21.7619	-21.6003	-21.285	-20.8242
		11	-11.0239	-13.3711	-15.0085	-16.2234	-17.1336	-17.8043	-18.2774	-18.583	-18.7443	-18.781	-18.7113	-18.555	-18.3366	-18.0894	-17.854	-17.6661	-17.5414	-17.4757	-17.4567	-17.4646	-17.4689	-17.4359	-17.3423	-17.1797	-16.9542	-16.6851	-16.4045	-16.1578	-15.9965	-15.9829	-16.2838	-17.0809	-18.0788	-19.0002	-19.7805	-20.4315	-20.9672	-21.3722	-21.6239	-21.7218	-21.6914	-21.5894	-21.5007	-21.4261	-21.2673	-20.9555	-20.4971
		12	-10.6691	-13.0167	-14.6544	-15.8696	-16.7802	-17.4512	-17.9247	-18.2306	-18.3922	-18.4293	-18.3601	-18.2042	-17.9863	-17.7396	-17.5049	-17.3177	-17.1933	-17.1269	-17.1061	-17.1113	-17.1125	-17.0771	-16.9817	-16.818	-16.592	-16.3231	-16.044	-15.8	-15.6426	-15.6334	-15.9396	-16.7413	-17.7417	-18.6645	-19.4457	-20.0976	-20.634	-21.0394	-21.2908	-21.3873	-21.3535	-21.2447	-21.1654	-21.1265	-21.0075	-20.7219	-20.2701
		13	-10.362	-12.71	-14.348	-15.5635	-16.4744	-17.1458	-17.6197	-17.9259	-18.088	-18.1254	-18.0566	-17.9011	-17.6837	-17.4377	-17.2038	-17.0173	-16.893	-16.8254	-16.8013	-16.8019	-16.7982	-16.7586	-16.6601	-16.4942	-16.2672	-15.9986	-15.7214	-15.4816	-15.3299	-15.3272	-15.641	-16.4496	-17.4534	-18.3778	-19.1601	-19.8129	-20.35	-20.7555	-21.0063	-21.1007	-21.0631	-20.9478	-20.9874	-21.1812	-21.2432	-21.0496	-20.612
		14	-10.1276	-12.4759	-14.1142	-15.3301	-16.2414	-16.9131	-17.3873	-17.694	-17.8564	-17.8942	-17.8258	-17.6708	-17.4539	-17.2086	-16.9754	-16.7897	-16.6655	-16.5964	-16.5687	-16.5639	-16.5545	-16.51	-16.4077	-16.2394	-16.011	-15.7426	-15.4676	-15.2326	-15.0875	-15.0923	-15.4147	-16.2309	-17.2384	-18.1645	-18.9479	-19.6016	-20.1394	-20.5451	-20.7953	-20.8891	-20.8546	-20.7511	-21.2765	-21.9339	-22.2012	-22.085	-21.6567
		15	-9.94682	-12.2954	-13.9342	-15.1504	-16.062	-16.7341	-17.2087	-17.5157	-17.6785	-17.7167	-17.6487	-17.4942	-17.2778	-17.0331	-16.8008	-16.6159	-16.4919	-16.4216	-16.3908	-16.3815	-16.3672	-16.3183	-16.2128	-16.0422	-15.8128	-15.5445	-15.2717	-15.041	-14.902	-14.9136	-15.2435	-16.0664	-17.0772	-18.0049	-18.7894	-19.444	-19.9826	-20.3886	-20.6395	-20.7387	-20.7322	-20.6993	-22.0265	-22.9618	-23.3023	-23.2091	-22.7839
		16	-9.77998	-12.1289	-13.768	-14.9846	-15.8966	-16.5691	-17.044	-17.3515	-17.5147	-17.5533	-17.4857	-17.3316	-17.1158	-16.8718	-16.6402	-16.456	-16.3324	-16.2614	-16.2286	-16.216	-16.1982	-16.1462	-16.0382	-15.8661	-15.6359	-15.3679	-15.0969	-14.8698	-14.7357	-14.7526	-15.0885	-15.9166	-16.93	-17.8592	-18.6448	-19.3003	-19.8397	-20.2462	-20.5001	-20.6176	-20.6883	-20.8142	-22.8309	-23.8596	-24.2202	-24.1335	-23.7099
		17	-9.59175	-11.9411	-13.5805	-14.7975	-15.7098	-16.3827	-16.8581	-17.1659	-17.3295	-17.3686	-17.3014	-17.1478	-16.9325	-16.6891	-16.4582	-16.2748	-16.1516	-16.0804	-16.0464	-16.0317	-16.0115	-15.9573	-15.8478	-15.6746	-15.444	-15.1764	-14.9069	-14.6826	-14.5523	-14.5734	-14.914	-15.7461	-16.7617	-17.6922	-18.4788	-19.1352	-19.6756	-20.0829	-20.3434	-20.4993	-20.7072	-21.0429	-23.4827	-24.5424	-24.9099	-24.826	-24.4039
		18	-9.35735	-11.707	-13.3468	-14.5642	-15.477	-16.1502	-16.626	-16.9342	-17.0983	-17.1378	-17.0711	-16.9179	-16.7031	-16.4603	-16.2302	-16.0476	-15.9249	-15.8538	-15.819	-15.803	-15.7811	-15.7256	-15.615	-15.4412	-15.2103	-14.9431	-14.6749	-14.453	-14.3258	-14.3504	-14.6948	-15.5302	-16.5476	-17.4792	-18.2668	-18.9243	-19.4656	-19.8741	-20.1459	-20.364	-20.7513	-21.2786	-23.9433	-25.0154	-25.3861	-25.3042	-24.8836
		19	-9.06017	-11.4102	-13.0504	-14.2682	-15.1813	-15.855	-16.3312	-16.6399	-16.8043	-16.8443	-16.7781	-16.6254	-16.4111	-16.169	-15.9396	-15.7577	-15.6357	-15.5647	-15.5296	-15.5127	-15.4898	-15.4332	-15.322	-15.1477	-14.9169	-14.6501	-14.3831	-14.1632	-14.0387	-14.0664	-14.4141	-15.2522	-16.2712	-17.2039	-17.9925	-18.6509	-19.1934	-19.6032	-19.8917	-20.194	-20.7688	-21.4378	-24.2192	-25.2973	-25.6704	-25.5901	-25.171
		20	-8.69005	-11.0405	-12.6811	-13.8992	-14.8128	-15.4869	-15.9635	-16.2726	-16.4375	-16.478	-16.4122	-16.26	-16.0463	-15.8048	-15.5761	-15.395	-15.2736	-15.2031	-15.1678	-15.1504	-15.1267	-15.0695	-14.9578	-14.7834	-14.5526	-14.2863	-14.0204	-13.8023	-13.6803	-13.7107	-14.0613	-14.9019	-15.9223	-16.8562	-17.6458	-18.3052	-18.8488	-19.2603	-19.571	-19.9737	-20.7192	-21.4845	-24.3295	-25.4113	-25.7862	-25.7076	-25.2901
		21	-8.24314	-10.594	-12.235	-13.4535	-14.3675	-15.042	-15.5191	-15.8286	-15.994	-16.0349	-15.9696	-15.818	-15.6048	-15.3639	-15.1359	-14.9556	-14.835	-14.7649	-14.7297	-14.7119	-14.6878	-14.6301	-14.5181	-14.3436	-14.1129	-13.8472	-13.5823	-13.366	-13.2463	-13.2793	-13.6327	-14.4755	-15.4974	-16.4322	-17.2228	-17.8833	-18.4282	-18.8417	-19.1814	-19.6999	-20.5967	-21.4293	-24.3135	-25.3981	-25.7747	-25.6978	-25.282
		22	-7.72246	-10.0737	-11.7151	-12.9341	-13.8485	-14.5235	-15.0009	-15.311	-15.4768	-15.5182	-15.4534	-15.3023	-15.0897	-14.8494	-14.6222	-14.4427	-14.3228	-14.2532	-14.2181	-14.2001	-14.1756	-14.1176	-14.0054	-13.8308	-13.6004	-13.3352	-13.0714	-12.8568	-12.7394	-12.775	-13.1313	-13.9763	-14.9994	-15.9353	-16.7269	-17.3884	-17.9347	-18.351	-18.7333	-19.3978	-20.44	-21.3257	-24.2392	-25.3262	-25.7046	-25.6294	-25.2154
		23	-7.13849	-9.49014	-11.132	-12.3514	-13.2662	-13.9416	-14.4196	-14.7301	-14.8964	-14.9383	-14.874	-14.7234	-14.5114	-14.2718	-14.0453	-13.8667	-13.7476	-13.6784	-13.6435	-13.6253	-13.6003	-13.542	-13.4295	-13.2549	-13.0246	-12.76	-12.4973	-12.2846	-12.1697	-12.2084	-12.5679	-13.4151	-14.4393	-15.3761	-16.1686	-16.8312	-17.3793	-17.7997	-18.2535	-19.1153	-20.3018	-21.2315	-24.1691	-25.2585	-25.6387	-25.5653	-25.1531
		24	-6.50874	-8.8608	-10.5031	-11.7229	-12.6382	-13.3141	-13.7925	-14.1034	-14.2703	-14.3126	-14.2489	-14.0988	-13.8874	-13.6485	-13.4228	-13.245	-13.1267	-13.0581	-13.0232	-13.0046	-12.979	-12.9201	-12.8073	-12.6325	-12.4025	-12.1385	-11.8771	-11.6665	-11.5546	-11.5971	-11.9605	-12.8098	-13.8349	-14.7724	-15.5658	-16.2296	-16.7801	-17.2071	-17.7759	-18.8732	-20.182	-21.1437	-24.0988	-25.1904	-25.5724	-25.5009	-25.0907
		25	-5.85437	-8.20686	-9.84955	-11.0698	-11.9856	-12.6619	-13.1408	-13.4523	-13.6196	-13.6625	-13.5992	-13.4497	-13.2389	-13.0007	-12.7759	-12.599	-12.4814	-12.4132	-12.3782	-12.3589	-12.3325	-12.2728	-12.1594	-11.9844	-11.7544	-11.491	-11.2311	-11.023	-10.9148	-10.962	-11.3305	-12.1821	-13.2077	-14.1458	-14.9398	-15.6048	-16.1584	-16.595	-17.3154	-18.6302	-20.0211	-21.0023	-23.9682	-25.0618	-25.4457	-25.3761	-24.9679
		26	-5.19275	-7.54567	-9.18881	-10.4095	-11.3258	-12.0026	-12.4819	-12.7939	-12.9617	-13.0051	-12.9424	-12.7935	-12.5833	-12.3458	-12.1219	-11.9459	-11.8291	-11.7612	-11.7258	-11.7057	-11.678	-11.6172	-11.5029	-11.3275	-11.0976	-10.8349	-10.5766	-10.3714	-10.2675	-10.3203	-10.6945	-11.5486	-12.5747	-13.5131	-14.3078	-14.9741	-15.5313	-15.979	-16.8521	-18.3234	-19.7606	-20.7527	-23.7245	-24.8201	-25.2059	-25.1383	-24.7323
		27	-4.5291	-6.88247	-8.52605	-9.74725	-10.6639	-11.3412	-11.8211	-12.1336	-12.3019	-12.3459	-12.2837	-12.1354	-11.9259	-11.6891	-11.4661	-11.291	-11.1751	-11.1074	-11.0716	-11.0502	-11.0211	-10.9589	-10.8436	-10.6677	-10.4379	-10.1761	-9.91994	-9.71827	-9.61905	-9.67751	-10.0571	-10.9136	-11.9403	-12.8792	-13.6746	-14.3421	-14.9026	-15.3602	-16.3513	-17.9151	-19.3759	-20.374	-23.3489	-24.4465	-24.8343	-24.7689	-24.3652
		28	-3.85417	-6.20799	-7.85204	-9.07372	-9.9909	-10.6687	-11.1491	-11.4621	-11.631	-11.6754	-11.6139	-11.4662	-11.2574	-11.0214	-10.7993	-10.6252	-10.51	-10.4427	-10.4063	-10.3837	-10.3532	-10.2899	-10.1744	-9.9997	-9.77334	-9.51837	-9.27296	-9.08461	-8.99648	-9.05833	-9.43062	-10.2761	-11.2979	-12.2356	-13.0312	-13.6997	-14.2626	-14.7269	-15.7919	-17.4027	-18.8745	-19.8759	-22.8524	-23.952	-24.3419	-24.2788	-23.8775
		29	-3.15023	-5.50452	-7.14905	-8.37121	-9.28889	-9.96721	-10.4481	-10.7617	-10.9312	-10.9763	-10.9154	-10.7684	-10.5603	-10.3252	-10.104	-9.93096	-9.81656	-9.7495	-9.71271	-9.68922	-9.65804	-9.59584	-9.48561	-9.32366	-9.12235	-8.90964	-8.72393	-8.59972	-8.5536	-8.60935	-8.91175	-9.66901	-10.6492	-11.5733	-12.3645	-13.0318	-13.5955	-14.0639	-15.1784	-16.8146	-18.2914	-19.2949	-22.2718	-23.3734	-23.7656	-23.7049	-23.3063
		30	-2.39995	-4.75472	-6.39973	-7.6224	-8.54061	-9.2195	-9.70103	-10.0152	-10.1854	-10.2313	-10.1712	-10.025	-9.81788	-9.58375	-9.36358	-9.19149	-9.07783	-9.01108	-8.97408	-8.95038	-8.92124	-8.8684	-8.78334	-8.67403	-8.56416	-8.48335	-8.45034	-8.45901	-8.48548	-8.52536	-8.68175	-9.20081	-10.035	-10.9024	-11.6718	-12.3299	-12.8905	-13.3622	-14.5425	-16.2072	-17.6882	-18.6938	-21.6699	-22.7736	-23.1682	-23.1102	-22.7148
		31	-1.5927	-3.94795	-5.59346	-6.81666	-7.73545	-8.41497	-8.89722	-9.21224	-9.38335	-9.43025	-9.37131	-9.22637	-9.02051	-8.78764	-8.56858	-8.39734	-8.28424	-8.21775	-8.18081	-8.1585	-8.13825	-8.1157	-8.10242	-8.12169	-8.18941	-8.29932	-8.42738	-8.54271	-8.61801	-8.64742	-8.69382	-8.95013	-9.53084	-10.2645	-10.9731	-11.6026	-12.1512	-12.6271	-13.937	-15.6528	-17.1412	-18.1495	-21.1237	-22.2295	-22.6267	-22.5717	-22.1804
		32	-0.727433	-3.08319	-4.72922	-5.95298	-6.87242	-7.55272	-8.0359	-8.35204	-8.52449	-8.57294	-8.51577	-8.37275	-8.16883	-7.9377	-7.7199	-7.5493	-7.4364	-7.36996	-7.33345	-7.31556	-7.31765	-7.36309	-7.48653	-7.69414	-7.94804	-8.20058	-8.42006	-8.58618	-8.68362	-8.71083	-8.71078	-8.81422	-9.16117	-9.70884	-10.3086	-10.8784	-11.3993	-11.8826	-13.421	-15.2095	-16.7082	-17.7201	-20.6918	-21.7998	-22.1997	-22.1481	-21.7615
		33	0.187555	-2.16872	-3.81528	-5.03965	-5.95985	-6.64111	-7.12554	-7.44325	-7.61764	-7.66841	-7.61389	-7.47376	-7.27273	-7.04404	-6.82772	-6.65746	-6.5442	-6.47746	-6.4419	-6.43297	-6.47667	-6.63315	-6.9314	-7.31239	-7.69093	-8.0193	-8.28218	-8.47244	-8.58216	-8.61207	-8.59731	-8.63549	-8.84375	-9.23116	-9.70409	-10.1891	-10.666	-11.1641	-13.0111	-14.8695	-16.3775	-17.3926	-20.3627	-21.4731	-21.8759	-21.8277	-21.4456
		34	1.13939	-1.21742	-2.86453	-4.08955	-5.01062	-5.69306	-6.17907	-6.49884	-6.67582	-6.72973	-6.67882	-6.54261	-6.34544	-6.11991	-5.9053	-5.73504	-5.62085	-5.55347	-5.51941	-5.52428	-5.62734	-5.91684	-6.37288	-6.87031	-7.31708	-7.68399	-7.96997	-8.17498	-8.29415	-8.32916	-8.31229	-8.32681	-8.47059	-8.76062	-9.13307	-9.53501	-9.96384	-10.4861	-12.6336	-14.5385	-16.0524	-17.0701	-20.04	-21.153	-21.5588	-21.5138	-21.1357
		35	2.11858	-0.238781	-1.88645	-3.11218	-4.03423	-4.71807	-5.206	-5.52833	-5.70857	-5.76642	-5.72007	-5.58877	-5.39637	-5.17466	-4.96195	-4.7914	-4.67572	-4.6073	-4.5751	-4.59718	-4.76824	-5.18336	-5.75436	-6.32065	-6.80428	-7.19263	-7.49299	-7.70855	-7.83555	-7.87608	-7.86164	-7.86988	-7.98834	-8.23079	-8.54249	-8.88356	-9.27212	-9.81804	-12.1797	-14.1087	-15.626	-16.6461	-19.6165	-20.7323	-21.1412	-21.0997	-20.7256
		36	3.12275	0.764808	-0.883446	-2.10999	-3.03331	-3.71907	-4.20979	-4.53592	-4.72105	-4.78487	-4.74538	-4.62142	-4.43605	-4.21976	-4.00942	-3.83775	-3.71908	-3.64836	-3.61797	-3.66169	-3.91137	-4.44581	-5.10405	-5.71491	-6.22041	-6.62096	-6.92939	-7.15095	-7.28258	-7.32667	-7.31458	-7.32169	-7.43024	-7.64957	-7.92592	-8.22446	-8.57636	-9.12341	-11.5838	-13.5223	-15.0418	-16.0647	-19.0351	-20.154	-20.5663	-20.5288	-20.1595
		37	4.1503	1.79173	0.14284	-1.08492	-2.01057	-2.70033	-3.19717	-3.53189	-3.7282	-3.80562	-3.78157	-3.67382	-3.5035	-3.29824	-3.0918	-2.91617	-2.78925	-2.71178	-2.68335	-2.76768	-3.14901	-3.84035	-4.58901	-5.23829	-5.75857	-6.16387	-6.47277	-6.69324	-6.82353	-6.86636	-6.85238	-6.85436	-6.95016	-7.14622	-7.38893	-7.64396	-7.94287	-8.43609	-10.8501	-12.7849	-14.3059	-15.3328	-18.3007	-19.4228	-19.8392	-19.8066	-19.4445
		38	5.19154	2.83219	1.1825	-0.0477496	-0.979239	-1.67971	-2.1933	-2.55134	-2.7773	-2.88946	-2.90314	-2.83296	-2.69574	-2.51339	-2.31404	-2.12858	-1.98241	-1.88891	-1.86492	-2.0396	-2.65133	-3.5361	-4.37055	-5.05124	-5.58145	-5.9876	-6.29335	-6.50939	-6.63546	-6.67459	-6.65625	-6.64984	-6.72906	-6.89922	-7.10771	-7.31766	-7.54854	-7.92909	-10.1114	-12.022	-13.5433	-14.577	-17.5344	-18.6599	-19.0813	-19.056	-18.7069
		39	6.22929	3.86875	2.21786	0.981642	0.0349228	-0.693543	-1.24943	-1.66295	-1.95389	-2.13529	-2.21683	-2.20782	-2.11986	-1.96925	-1.7791	-1.57985	-1.40639	-1.28998	-1.27596	-1.5859	-2.44037	-3.46294	-4.34747	-5.04717	-5.58626	-5.9978	-6.30771	-6.52753	-6.65747	-6.703	-6.70632	-6.77159	-7.00375	-7.37461	-7.77304	-8.12527	-8.41474	-8.69073	-9.93288	-11.63	-13.1456	-14.2255	-17.0631	-18.1884	-18.6247	-18.6352	-18.3718
		40	7.24488	4.88221	3.22917	1.97882	0.995894	0.204646	-0.436796	-0.948187	-1.33728	-1.60797	-1.76499	-1.81575	-1.77118	-1.64664	-1.46393	-1.25411	-1.059	-0.924767	-0.924822	-1.35665	-2.36889	-3.45979	-4.36981	-5.08497	-5.63937	-6.06861	-6.39831	-6.63838	-6.78807	-6.86063	-6.94023	-7.21047	-7.74679	-8.37559	-8.94332	-9.39932	-9.74462	-10.018	-10.6012	-11.8395	-13.3414	-14.5546	-16.9835	-18.1045	-18.6216	-19.3162	-20.2494
		41	8.20654	5.83991	4.18293	2.90318	1.84924	0.950233	0.186821	-0.438061	-0.920493	-1.26262	-1.47209	-1.56018	-1.54074	-1.43073	-1.25244	-1.03772	-0.832123	-0.690479	-0.705286	-1.22069	-2.32117	-3.44771	-4.37575	-5.10903	-5.68653	-6.14409	-6.5049	-6.77546	-6.9533	-7.06173	-7.23033	-7.68559	-8.41075	-9.15983	-9.80193	-10.3078	-10.6864	-10.9763	-11.3763	-12.3223	-13.8158	-15.1478	-17.0936	-18.211	-18.8839	-20.2835	-21.5405
		42	9.05043	6.67713	5.01357	3.68266	2.5193	1.48537	0.601728	-0.112995	-0.657432	-1.04127	-1.27878	-1.38572	-1.37866	-1.27594	-1.10046	-0.884867	-0.677939	-0.542293	-0.593343	-1.23547	-2.45802	-3.64314	-4.61866	-5.41224	-6.06567	-6.60798	-7.05173	-7.39455	-7.63219	-7.80885	-8.12044	-8.79548	-9.68287	-10.5203	-11.2172	-11.7609	-12.165	-12.4697	-12.8038	-13.5893	-15.079	-16.4902	-17.9829	-19.0946	-19.9721	-21.8226	-23.1785
		43	9.75478	7.37365	5.70244	4.31412	3.0458	1.90833	0.950098	0.18792	-0.385966	-0.7884	-1.03801	-1.15305	-1.15143	-1.0522	-0.878594	-0.663817	-0.459008	-0.332422	-0.416505	-1.15139	-2.44845	-3.66704	-4.66943	-5.49487	-6.18456	-6.76308	-7.23864	-7.60684	-7.86418	-8.0613	-8.40861	-9.1276	-10.0426	-10.8952	-11.6027	-12.1546	-12.5651	-12.8748	-13.206	-13.9769	-15.4698	-16.8946	-18.3287	-19.4471	-20.3678	-22.2939	-23.668
		44	10.3731	7.98596	6.30893	4.8807	3.54854	2.35738	1.36506	0.582787	-0.00313807	-0.413139	-0.66778	-0.786337	-0.787281	-0.68992	-0.517656	-0.304032	-0.101485	0.0186402	-0.0849191	-0.868071	-2.20153	-3.4371	-4.45272	-5.29226	-5.99657	-6.58877	-7.07592	-7.45327	-7.71768	-7.92114	-8.27647	-9.00526	-9.92878	-10.7894	-11.5059	-12.0688	-12.4929	-12.8179	-13.1634	-13.9464	-15.4485	-16.9162	-18.9743	-20.6153	-21.9062	-24.7854	-26.2917
		45	10.9568	8.56681	6.88704	5.44243	4.08596	2.87575	1.87179	1.08264	0.492439	0.0795506	-0.177214	-0.29746	-0.299848	-0.203806	-0.0329337	0.178	0.370433	0.456802	0.225613	-0.903911	-2.47906	-3.82598	-4.92464	-5.84381	-6.62142	-7.27444	-7.80742	-8.21684	-8.50316	-8.72531	-9.10761	-9.8715	-10.8262	-11.7345	-12.5382	-13.2513	-13.8817	-14.4392	-15.0203	-16.0253	-17.6343	-19.254	-22.2223	-24.1214	-25.5158	-28.528	-30.0498
		46	11.2781	8.88159	7.19547	5.70299	4.27937	3.02053	1.98867	1.18392	0.584551	0.165867	-0.0948592	-0.218051	-0.222847	-0.129064	0.0386039	0.237014	0.366969	0.260056	-0.470167	-2.2338	-4.03633	-5.46216	-6.61046	-7.56993	-8.37967	-9.05658	-9.60633	-10.0271	-10.3212	-10.5499	-10.9405	-11.7153	-12.6801	-13.6017	-14.4254	-15.1675	-15.8305	-16.4177	-17.0244	-18.055	-19.6801	-21.3308	-24.4084	-26.3306	-27.737	-30.7693	-32.2987
		47	11.7278	9.33766	7.65758	6.21152	4.85244	3.6395	2.63311	1.8418	1.24957	0.834683	0.575826	0.453182	0.447551	0.537716	0.686516	0.746638	0.342966	-0.526473	-1.93873	-4.00025	-5.85449	-7.29338	-8.44898	-9.41439	-10.2293	-10.9107	-11.4645	-11.8891	-12.1867	-12.4188	-12.8132	-13.5924	-14.5617	-15.4886	-16.319	-17.0692	-17.7403	-18.335	-18.9478	-19.9846	-21.6171	-23.2772	-26.3675	-28.2988	-29.7129	-32.7544	-34.2908
		48	11.8313	9.4207	7.72128	6.14526	4.62137	3.29917	2.23365	1.41057	0.800348	0.374552	0.108589	-0.0190896	-0.0289528	0.055653	0.183274	0.10866	-0.60028	-1.65474	-3.15231	-5.24916	-7.11458	-8.55924	-9.71871	-10.6868	-11.5037	-12.1871	-12.7429	-13.1698	-13.4699	-13.7047	-14.1014	-14.8834	-15.8562	-16.7875	-17.6226	-18.3778	-19.0542	-19.6543	-20.2726	-21.3165	-22.9571	-24.6242	-27.7251	-29.6657	-31.088	-34.1408	-35.6843
		49	13.0045	10.5842	8.8759	7.23776	5.64875	4.29014	3.20653	2.37393	1.75814	1.32872	1.06012	0.930273	0.918264	0.999897	1.11744	0.989338	0.193158	-0.897282	-2.41247	-4.51492	-6.37854	-7.82192	-8.98137	-9.95071	-10.77	-11.4563	-12.0156	-12.4461	-12.7502	-12.9896	-13.3922	-14.1804	-15.1583	-16.0931	-16.93	-17.6851	-18.3613	-18.9636	-19.5887	-20.6428	-22.2912	-23.9657	-27.0591	-29.0058	-30.4343	-33.4832	-35.0317
[truncated: 13 more columns]

[truncated: 358 more sheets: Figure 3f, Figure 3h , Figure 3i, Figure 3k, Figure 3l, Figure 3n, Figure 3o, Figure 3q, Figure 3r, Figure 4b, Figure 4c, Figure 4e, Figure 4f, Figure 4h, Figure 4i, Figure 5b, Figure 5c, Figure 5d, Figure 5e, Figure 5f …]
